# Supplementary material for: TAGET: a toolkit for analyzing full-length transcripts from long-read sequencing
Source: Nat Commun. 2023 Sep 23;14:5935. doi: 10.1038/s41467-023-41649-0 (PMC10518008; doi:10.1038/s41467-023-41649-0)
Supplement: Supplementary file 4 — Supplementary Data 1 [file 41467_2023_41649_MOESM4_ESM.txt]

Sample	Method	Proportion	Number
LGC-133C	TAGET	0.9959	16849
LGC-133C	minimap2	0.9944	16823
LGC-133C	GMAP	0.9918	16779
LGC-133N	TAGET	0.9969	14664
LGC-133N	minimap2	0.996	14651
LGC-133N	GMAP	0.9957	14647
LGC-265C	TAGET	0.9928	26552
LGC-265C	minimap2	0.993	26558
LGC-265C	GMAP	0.9812	26242
LGC-265N	TAGET	0.9938	27451
LGC-265N	minimap2	0.9943	27465
LGC-265N	GMAP	0.9807	27089
LGC-415C	TAGET	0.9925	28209
LGC-415C	minimap2	0.9928	28217
LGC-415C	GMAP	0.9856	28013
LGC-415N	TAGET	0.9932	28603
LGC-415N	minimap2	0.9937	28618
LGC-415N	GMAP	0.9825	28295
COLO829	TAGET	1	68553
COLO829	minimap2	1	68553
COLO829	GMAP	1	68553
OS-1-C	TAGET	0.996	21029
OS-1-C	minimap2	0.9952	21012
OS-1-C	GMAP	0.9967	21043
OS-1-N	TAGET	0.9933	31103
OS-1-N	minimap2	0.9902	31006
OS-1-N	GMAP	0.9911	31034
OS-2-C	TAGET	0.9964	34934
OS-2-C	minimap2	0.9953	34895
OS-2-C	GMAP	0.997	34955
OS-2-N	TAGET	0.9951	40332
OS-2-N	minimap2	0.9923	40219
OS-2-N	GMAP	0.9924	40223
LUSC-39C	TAGET	0.9972	170133
LUSC-39C	minimap2	0.9869	168376
LUSC-39C	GMAP	0.9953	169809
LUSC-39N	TAGET	0.9975	128297
LUSC-39N	minimap2	0.9884	127127
LUSC-39N	GMAP	0.9966	128182
LUSC-07C	TAGET	0.9979	154899
LUSC-07C	minimap2	0.9874	153269
LUSC-07C	GMAP	0.9957	154558
LUSC-07N	TAGET	0.9974	169888
LUSC-07N	minimap2	0.9882	168321
LUSC-07N	GMAP	0.996	169650
LUSC-25C	TAGET	0.9983	90023
LUSC-25C	minimap2	0.9891	89193
LUSC-25C	GMAP	0.998	89996
LUSC-25N	TAGET	0.9978	122978
LUSC-25N	minimap2	0.9896	121967
LUSC-25N	GMAP	0.9977	122966
