# Supplementary material for: TAGET: a toolkit for analyzing full-length transcripts from long-read sequencing
Source: Nat Commun. 2023 Sep 23;14:5935. doi: 10.1038/s41467-023-41649-0 (PMC10518008; doi:10.1038/s41467-023-41649-0)
Supplement: Supplementary file 5 — Supplementary Data 2 [file 41467_2023_41649_MOESM5_ESM.txt]

bp.s.	sample	method	proportion	number
0	OS-2-N	TAGET	0.970398303	662609
1-2	OS-2-N	TAGET	0.001849674	1263
3-5	OS-2-N	TAGET	0.001736664	1186
6-10	OS-2-N	TAGET	0.001120875	765
11-20	OS-2-N	TAGET	0.001351507	923
20+	OS-2-N	TAGET	0.023542978	16076
0	OS-2-N	TAGET-w/o	0.969069859	661702
1-2	OS-2-N	TAGET-w/o	0.002493139	1702
3-5	OS-2-N	TAGET-w/o	0.002188704	1494
6-10	OS-2-N	TAGET-w/o	0.001339976	915
11-20	OS-2-N	TAGET-w/o	0.001360732	929
20+	OS-2-N	TAGET-w/o	0.023547591	16079
0	OS-2-N	minimap2	0.958514941	656136
1-2	OS-2-N	minimap2	0.003687156	2524
3-5	OS-2-N	minimap2	0.003259264	2231
6-10	OS-2-N	minimap2	0.001920963	1315
11-20	OS-2-N	minimap2	0.00262653	1798
20+	OS-2-N	minimap2	0.029991146	20530
0	OS-2-N	GMAP	0.945007197	645663
1-2	OS-2-N	GMAP	0.00489595	3345
3-5	OS-2-N	GMAP	0.003878552	2650
6-10	OS-2-N	GMAP	0.002474632	1691
11-20	OS-2-N	GMAP	0.002612358	1785
20+	OS-2-N	GMAP	0.041131311	28102
0	OS-2-C	TAGET	0.973089011	448086
1-2	OS-2-C	TAGET	0.001676222	772
3-5	OS-2-C	TAGET	0.00169527	781
6-10	OS-2-C	TAGET	0.001001924	461
11-20	OS-2-C	TAGET	0.001268596	584
20+	OS-2-C	TAGET	0.021268977	9794
0	OS-2-C	TAGET-w/o	0.961911846	442939
1-2	OS-2-C	TAGET-w/o	0.002160041	995
3-5	OS-2-C	TAGET-w/o	0.002201947	1014
6-10	OS-2-C	TAGET-w/o	0.001180975	544
11-20	OS-2-C	TAGET-w/o	0.001268596	584
20+	OS-2-C	TAGET-w/o	0.031276596	14402
0	OS-2-C	minimap2	0.951902287	440801
1-2	OS-2-C	minimap2	0.003298764	1528
3-5	OS-2-C	minimap2	0.003163198	1465
6-10	OS-2-C	minimap2	0.001728462	800
11-20	OS-2-C	minimap2	0.00253809	1175
20+	OS-2-C	minimap2	0.037369198	17305
0	OS-2-C	GMAP	0.947524625	440169
1-2	OS-2-C	GMAP	0.00462608	2149
3-5	OS-2-C	GMAP	0.003734615	1735
6-10	OS-2-C	GMAP	0.002487298	1155
11-20	OS-2-C	GMAP	0.002501972	1162
20+	OS-2-C	GMAP	0.03912541	18176
0	OS-1-N	TAGET	0.977450837	499667
1-2	OS-1-N	TAGET	0.001190193	608
3-5	OS-1-N	TAGET	0.001075013	550
6-10	OS-1-N	TAGET	0.000546721	279
11-20	OS-1-N	TAGET	0.001027405	525
20+	OS-1-N	TAGET	0.018709831	9564
0	OS-1-N	TAGET-w/o	0.965936605	493781
1-2	OS-1-N	TAGET-w/o	0.001761485	900
3-5	OS-1-N	TAGET-w/o	0.001710806	875
6-10	OS-1-N	TAGET-w/o	0.000847724	433
11-20	OS-1-N	TAGET-w/o	0.001032012	528
20+	OS-1-N	TAGET-w/o	0.028711367	14677
0	OS-1-N	minimap2	0.957438175	490748
1-2	OS-1-N	minimap2	0.003212092	1646
3-5	OS-1-N	minimap2	0.002716642	1392
6-10	OS-1-N	minimap2	0.001478774	758
11-20	OS-1-N	minimap2	0.001856044	951
20+	OS-1-N	minimap2	0.033298273	17067
0	OS-1-N	GMAP	0.94492959	483626
1-2	OS-1-N	GMAP	0.00461044	2360
3-5	OS-1-N	GMAP	0.00317807	1627
6-10	OS-1-N	GMAP	0.001959064	1003
11-20	OS-1-N	GMAP	0.002467854	1263
20+	OS-1-N	GMAP	0.042854982	21934
0	OS-1-C	TAGET	0.9774652	274167
1-2	OS-1-C	TAGET	0.001230106	345
3-5	OS-1-C	TAGET	0.001034688	290
6-10	OS-1-C	TAGET	0.000598597	168
11-20	OS-1-C	TAGET	0.001110798	312
20+	OS-1-C	TAGET	0.018560612	5206
0	OS-1-C	TAGET-w/o	0.965811345	270898
1-2	OS-1-C	TAGET-w/o	0.001865729	523
3-5	OS-1-C	TAGET-w/o	0.001688824	474
6-10	OS-1-C	TAGET-w/o	0.000954463	268
11-20	OS-1-C	TAGET-w/o	0.001116969	313
20+	OS-1-C	TAGET-w/o	0.028562669	8011
0	OS-1-C	minimap2	0.956592175	269363
1-2	OS-1-C	minimap2	0.003240604	913
3-5	OS-1-C	minimap2	0.002796491	787
6-10	OS-1-C	minimap2	0.001654776	466
11-20	OS-1-C	minimap2	0.001887986	532
20+	OS-1-C	minimap2	0.033827968	9525
0	OS-1-C	GMAP	0.944232889	266967
1-2	OS-1-C	GMAP	0.004803731	1358
3-5	OS-1-C	GMAP	0.003060184	865
6-10	OS-1-C	GMAP	0.002118589	599
11-20	OS-1-C	GMAP	0.002569438	726
20+	OS-1-C	GMAP	0.043215168	12218
0	COLO829	TAGET	0.985943608	1342451
1-2	COLO829	TAGET	0.000465823	634
3-5	COLO829	TAGET	0.000321494	438
6-10	COLO829	TAGET	0.000351276	478
11-20	COLO829	TAGET	0.00102481	1395
20+	COLO829	TAGET	0.011892989	16193
0	COLO829	TAGET-w/o	0.971945169	1323391
1-2	COLO829	TAGET-w/o	0.002637626	3591
3-5	COLO829	TAGET-w/o	0.00153416	2089
6-10	COLO829	TAGET-w/o	0.000942336	1283
11-20	COLO829	TAGET-w/o	0.00104161	1418
20+	COLO829	TAGET-w/o	0.021899098	29818
0	COLO829	minimap2	0.965444683	1338635
1-2	COLO829	minimap2	0.003951164	5478
3-5	COLO829	minimap2	0.003300767	4577
6-10	COLO829	minimap2	0.002628197	3644
11-20	COLO829	minimap2	0.003056868	4238
20+	COLO829	minimap2	0.021618322	29975
0	COLO829	GMAP	0.955262323	1326137
1-2	COLO829	GMAP	0.004340917	6026
3-5	COLO829	GMAP	0.003242213	4501
6-10	COLO829	GMAP	0.002658895	3691
11-20	COLO829	GMAP	0.002857518	3967
20+	COLO829	GMAP	0.031638133	43921
0	LGC-415N	TAGET	0.95075734	277446
1-2	LGC-415N	TAGET	0.005066027	1478
3-5	LGC-415N	TAGET	0.003091632	902
6-10	LGC-415N	TAGET	0.00260078	759
11-20	LGC-415N	TAGET	0.002637411	770
20+	LGC-415N	TAGET	0.03584681	10461
0	LGC-415N	TAGET-w/o	0.948273778	276721
1-2	LGC-415N	TAGET-w/o	0.006355428	1855
3-5	LGC-415N	TAGET-w/o	0.003846224	1122
6-10	LGC-415N	TAGET-w/o	0.00302936	884
11-20	LGC-415N	TAGET-w/o	0.0026484	773
20+	LGC-415N	TAGET-w/o	0.03584681	10461
0	LGC-415N	minimap2	0.937553535	277210
1-2	LGC-415N	minimap2	0.008140966	2407
3-5	LGC-415N	minimap2	0.005153786	1524
6-10	LGC-415N	minimap2	0.003836547	1134
11-20	LGC-415N	minimap2	0.003876136	1146
20+	LGC-415N	minimap2	0.041439029	12252
0	LGC-415N	GMAP	0.926771342	274689
1-2	LGC-415N	GMAP	0.008358265	2477
3-5	LGC-415N	GMAP	0.005194321	1540
6-10	LGC-415N	GMAP	0.003795298	1125
11-20	LGC-415N	GMAP	0.003598	1066
20+	LGC-415N	GMAP	0.052282775	15496
0	LGC-415C	TAGET	0.960553599	297772
1-2	LGC-415C	TAGET	0.004311445	1337
3-5	LGC-415C	TAGET	0.002947728	914
6-10	LGC-415C	TAGET	0.002220412	688
11-20	LGC-415C	TAGET	0.002035086	631
20+	LGC-415C	TAGET	0.02793173	8659
0	LGC-415C	TAGET-w/o	0.958371651	297095
1-2	LGC-415C	TAGET-w/o	0.005412909	1678
3-5	LGC-415C	TAGET-w/o	0.003675044	1139
6-10	LGC-415C	TAGET-w/o	0.002563089	795
11-20	LGC-415C	TAGET-w/o	0.002045576	634
20+	LGC-415C	TAGET-w/o	0.02793173	8659
0	LGC-415C	minimap2	0.948834387	296448
1-2	LGC-415C	minimap2	0.006685769	2089
3-5	LGC-415C	minimap2	0.004834166	1510
6-10	LGC-415C	minimap2	0.003344608	1045
11-20	LGC-415C	minimap2	0.003265303	1020
20+	LGC-415C	minimap2	0.033035767	10321
0	LGC-415C	GMAP	0.938979135	293979
1-2	LGC-415C	GMAP	0.006833305	2139
3-5	LGC-415C	GMAP	0.004705858	1473
6-10	LGC-415C	GMAP	0.003394277	1063
11-20	LGC-415C	GMAP	0.003060357	958
20+	LGC-415C	GMAP	0.043027068	13471
0	LGC-265N	TAGET	0.960588791	302086
1-2	LGC-265N	TAGET	0.00407077	1280
3-5	LGC-265N	TAGET	0.002575874	810
6-10	LGC-265N	TAGET	0.002281684	718
11-20	LGC-265N	TAGET	0.001946444	612
20+	LGC-265N	TAGET	0.028536439	8974
0	LGC-265N	TAGET-w/o	0.958006075	301274
1-2	LGC-265N	TAGET-w/o	0.005534879	1741
3-5	LGC-265N	TAGET-w/o	0.003318191	1044
6-10	LGC-265N	TAGET-w/o	0.00264429	832
11-20	LGC-265N	TAGET-w/o	0.001960127	616
20+	LGC-265N	TAGET-w/o	0.028536439	8974
0	LGC-265N	minimap2	0.948306499	301142
1-2	LGC-265N	minimap2	0.006885736	2187
3-5	LGC-265N	minimap2	0.004523181	1436
6-10	LGC-265N	minimap2	0.003439502	1092
11-20	LGC-265N	minimap2	0.00312988	994
20+	LGC-265N	minimap2	0.033715201	10707
0	LGC-265N	GMAP	0.937860173	298515
1-2	LGC-265N	GMAP	0.007228964	2301
3-5	LGC-265N	GMAP	0.004386377	1396
6-10	LGC-265N	GMAP	0.003409762	1085
11-20	LGC-265N	GMAP	0.002923133	930
20+	LGC-265N	GMAP	0.044191591	14066
0	LGC-265C	TAGET	0.974573251	335066
1-2	LGC-265C	TAGET	0.002109698	725
3-5	LGC-265C	TAGET	0.001611443	554
6-10	LGC-265C	TAGET	0.001519992	523
11-20	LGC-265C	TAGET	0.001690281	581
20+	LGC-265C	TAGET	0.018495334	6359
0	LGC-265C	TAGET-w/o	0.96235318	330865
1-2	LGC-265C	TAGET-w/o	0.003308032	1137
3-5	LGC-265C	TAGET-w/o	0.002245299	772
6-10	LGC-265C	TAGET-w/o	0.001885799	648
11-20	LGC-265C	TAGET-w/o	0.001709202	588
20+	LGC-265C	TAGET-w/o	0.028498488	9798
0	LGC-265C	minimap2	0.953851822	330958
1-2	LGC-265C	minimap2	0.004260232	1478
3-5	LGC-265C	minimap2	0.003363996	1167
6-10	LGC-265C	minimap2	0.002704267	938
11-20	LGC-265C	minimap2	0.00274161	951
20+	LGC-265C	minimap2	0.033078072	11477
0	LGC-265C	GMAP	0.94397794	328068
1-2	LGC-265C	GMAP	0.00453268	1575
3-5	LGC-265C	GMAP	0.003348214	1164
6-10	LGC-265C	GMAP	0.002595876	902
11-20	LGC-265C	GMAP	0.002496394	868
20+	LGC-265C	GMAP	0.043048896	14961
0	LGC-133N	TAGET	0.982643676	208853
1-2	LGC-133N	TAGET	0.001745444	371
3-5	LGC-133N	TAGET	0.001089612	232
6-10	LGC-133N	TAGET	0.00080559	171
11-20	LGC-133N	TAGET	0.000955347	203
20+	LGC-133N	TAGET	0.012760332	2712
0	LGC-133N	TAGET-w/o	0.970428305	206257
1-2	LGC-133N	TAGET-w/o	0.003005469	639
3-5	LGC-133N	TAGET-w/o	0.001719624	365
6-10	LGC-133N	TAGET-w/o	0.00112576	239
11-20	LGC-133N	TAGET-w/o	0.000960511	204
20+	LGC-133N	TAGET-w/o	0.022760332	4838
0	LGC-133N	minimap2	0.964123386	205551
1-2	LGC-133N	minimap2	0.00368132	785
3-5	LGC-133N	minimap2	0.002449101	522
6-10	LGC-133N	minimap2	0.001687272	360
11-20	LGC-133N	minimap2	0.001738401	371
20+	LGC-133N	minimap2	0.02632052	5612
0	LGC-133N	GMAP	0.95433267	203880
1-2	LGC-133N	GMAP	0.003797275	811
3-5	LGC-133N	GMAP	0.002332466	498
6-10	LGC-133N	GMAP	0.001582198	338
11-20	LGC-133N	GMAP	0.001444393	309
20+	LGC-133N	GMAP	0.036510999	7800
0	LGC-133C	TAGET	0.98389951	248116
1-2	LGC-133C	TAGET	0.00149135	376
3-5	LGC-133C	TAGET	0.000917419	231
6-10	LGC-133C	TAGET	0.0008522	215
11-20	LGC-133C	TAGET	0.001069598	270
20+	LGC-133C	TAGET	0.011769923	2968
0	LGC-133C	TAGET-w/o	0.973960321	246691
1-2	LGC-133C	TAGET-w/o	0.00468269	1186
3-5	LGC-133C	TAGET-w/o	0.003439174	871
6-10	LGC-133C	TAGET-w/o	0.003073946	779
11-20	LGC-133C	TAGET-w/o	0.003073946	779
20+	LGC-133C	TAGET-w/o	0.011769923	2981
0	LGC-133C	minimap2	0.968392526	244548
1-2	LGC-133C	minimap2	0.005076047	1282
3-5	LGC-133C	minimap2	0.004006118	1012
6-10	LGC-133C	minimap2	0.003660979	925
11-20	LGC-133C	minimap2	0.003932776	993
20+	LGC-133C	minimap2	0.014931555	3771
0	LGC-133C	GMAP	0.959129042	242738
1-2	LGC-133C	GMAP	0.00499516	1264
3-5	LGC-133C	GMAP	0.003775548	956
6-10	LGC-133C	GMAP	0.00355145	899
11-20	LGC-133C	GMAP	0.003633332	920
20+	LGC-133C	GMAP	0.024915468	6306
0	LUSC-39C	TAGET	0.988496549	1430246
1-2	LUSC-39C	TAGET	0.001061352	1536
3-5	LUSC-39C	TAGET	0.000712479	1031
6-10	LUSC-39C	TAGET	0.000340168	492
11-20	LUSC-39C	TAGET	0.000454674	658
20+	LUSC-39C	TAGET	0.008934777	12928
0	LUSC-39C	TAGET-w/o	0.97715149	1415619
1-2	LUSC-39C	TAGET-w/o	0.000844331	1223
3-5	LUSC-39C	TAGET-w/o	0.000785486	1138
6-10	LUSC-39C	TAGET-w/o	0.000420513	609
11-20	LUSC-39C	TAGET-w/o	0.00080466	1166
20+	LUSC-39C	TAGET-w/o	0.01999352	28965
0	LUSC-39C	minimap2	0.974358061	1429555
1-2	LUSC-39C	minimap2	0.001128915	1656
3-5	LUSC-39C	minimap2	0.000817672	1200
6-10	LUSC-39C	minimap2	0.000433234	636
11-20	LUSC-39C	minimap2	0.000837455	1229
20+	LUSC-39C	minimap2	0.022424662	32901
0	LUSC-39C	GMAP	0.971962359	1430591
1-2	LUSC-39C	GMAP	0.00071629	1054
3-5	LUSC-39C	GMAP	0.000644792	949
6-10	LUSC-39C	GMAP	0.000396846	584
11-20	LUSC-39C	GMAP	0.000575262	847
20+	LUSC-39C	GMAP	0.02570445	37833
0	LUSC-39N	TAGET	0.988447433	1267470
1-2	LUSC-39N	TAGET	0.001110664	1424
3-5	LUSC-39N	TAGET	0.000751042	963
6-10	LUSC-39N	TAGET	0.000336909	432
11-20	LUSC-39N	TAGET	0.000520884	668
20+	LUSC-39N	TAGET	0.008833069	11327
0	LUSC-39N	TAGET-w/o	0.977924522	1255835
1-2	LUSC-39N	TAGET-w/o	0.000866952	1113
3-5	LUSC-39N	TAGET-w/o	0.000822071	1056
6-10	LUSC-39N	TAGET-w/o	0.000406173	522
11-20	LUSC-39N	TAGET-w/o	0.000909589	1168
20+	LUSC-39N	TAGET-w/o	0.019070694	24490
0	LUSC-39N	minimap2	0.975609301	1265246
1-2	LUSC-39N	minimap2	0.001162173	1507
3-5	LUSC-39N	minimap2	0.000864352	1121
6-10	LUSC-39N	minimap2	0.000415755	539
11-20	LUSC-39N	minimap2	0.000946458	1227
20+	LUSC-39N	minimap2	0.021001962	27237
0	LUSC-39N	GMAP	0.973795496	1267099
1-2	LUSC-39N	GMAP	0.000760035	989
3-5	LUSC-39N	GMAP	0.000654537	852
6-10	LUSC-39N	GMAP	0.000401192	522
11-20	LUSC-39N	GMAP	0.000658252	857
20+	LUSC-39N	GMAP	0.023730488	30878
0	LUSC-07C	TAGET	0.987678017	1181729
1-2	LUSC-07C	TAGET	0.001143352	1368
3-5	LUSC-07C	TAGET	0.000900602	1078
6-10	LUSC-07C	TAGET	0.000372216	445
11-20	LUSC-07C	TAGET	0.000500065	598
20+	LUSC-07C	TAGET	0.009405748	11254
0	LUSC-07C	TAGET-w/o	0.976286514	1170862
1-2	LUSC-07C	TAGET-w/o	0.000901766	1081
3-5	LUSC-07C	TAGET-w/o	0.000984035	1180
6-10	LUSC-07C	TAGET-w/o	0.00044649	535
11-20	LUSC-07C	TAGET-w/o	0.000846653	1015
20+	LUSC-07C	TAGET-w/o	0.020534542	24627
0	LUSC-07C	minimap2	0.973883725	1180881
1-2	LUSC-07C	minimap2	0.001185763	1438
3-5	LUSC-07C	minimap2	0.00102559	1244
6-10	LUSC-07C	minimap2	0.00046299	561
11-20	LUSC-07C	minimap2	0.000886932	1075
20+	LUSC-07C	minimap2	0.022555001	27349
0	LUSC-07C	GMAP	0.971562569	1182182
1-2	LUSC-07C	GMAP	0.000912939	1111
3-5	LUSC-07C	GMAP	0.000747311	909
6-10	LUSC-07C	GMAP	0.00044062	536
11-20	LUSC-07C	GMAP	0.000646665	787
20+	LUSC-07C	GMAP	0.025689895	31259
0	LUSC-07N	TAGET	0.985458877	1462478
1-2	LUSC-07N	TAGET	0.001392014	2066
3-5	LUSC-07N	TAGET	0.000861321	1278
6-10	LUSC-07N	TAGET	0.00035661	529
11-20	LUSC-07N	TAGET	0.000537189	797
20+	LUSC-07N	TAGET	0.011393989	16909
0	LUSC-07N	TAGET-w/o	0.974469708	1448660
1-2	LUSC-07N	TAGET-w/o	0.001106725	1645
3-5	LUSC-07N	TAGET-w/o	0.00092665	1378
6-10	LUSC-07N	TAGET-w/o	0.000426156	634
11-20	LUSC-07N	TAGET-w/o	0.000897812	1335
20+	LUSC-07N	TAGET-w/o	0.022172949	32963
0	LUSC-07N	minimap2	0.971609014	1464541
1-2	LUSC-07N	minimap2	0.001449459	2185
3-5	LUSC-07N	minimap2	0.000983561	1483
6-10	LUSC-07N	minimap2	0.000444168	670
11-20	LUSC-07N	minimap2	0.000940103	1417
20+	LUSC-07N	minimap2	0.024573694	37041
0	LUSC-07N	GMAP	0.96953348	1466485
1-2	LUSC-07N	GMAP	0.000804344	1217
3-5	LUSC-07N	GMAP	0.000721048	1091
6-10	LUSC-07N	GMAP	0.00039486	597
11-20	LUSC-07N	GMAP	0.00074076	1120
20+	LUSC-07N	GMAP	0.027805508	42058
0	LUSC-25C	TAGET	0.98939066	940823
1-2	LUSC-25C	TAGET	0.00083731	796
3-5	LUSC-25C	TAGET	0.000692805	659
6-10	LUSC-25C	TAGET	0.00032488	309
11-20	LUSC-25C	TAGET	0.000532927	507
20+	LUSC-25C	TAGET	0.008221419	7818
0	LUSC-25C	TAGET-w/o	0.980224186	934673
1-2	LUSC-25C	TAGET-w/o	0.000609796	581
3-5	LUSC-25C	TAGET-w/o	0.000768829	733
6-10	LUSC-25C	TAGET-w/o	0.000420374	401
11-20	LUSC-25C	TAGET-w/o	0.000902538	861
20+	LUSC-25C	TAGET-w/o	0.017074278	16281
0	LUSC-25C	minimap2	0.978123724	939318
1-2	LUSC-25C	minimap2	0.000900812	865
3-5	LUSC-25C	minimap2	0.00082903	796
6-10	LUSC-25C	minimap2	0.000436757	419
11-20	LUSC-25C	minimap2	0.000933164	896
20+	LUSC-25C	minimap2	0.018776514	18032
0	LUSC-25C	GMAP	0.976351147	940285
1-2	LUSC-25C	GMAP	0.000640383	617
3-5	LUSC-25C	GMAP	0.000577956	557
6-10	LUSC-25C	GMAP	0.000358453	345
11-20	LUSC-25C	GMAP	0.000676631	652
20+	LUSC-25C	GMAP	0.02139543	20605
0	LUSC-25N	TAGET	0.988234257	979878
1-2	LUSC-25N	TAGET	0.001306107	1295
3-5	LUSC-25N	TAGET	0.00078484	778
6-10	LUSC-25N	TAGET	0.00039291	390
11-20	LUSC-25N	TAGET	0.000463457	460
20+	LUSC-25N	TAGET	0.008818429	8744
0	LUSC-25N	TAGET-w/o	0.978638873	971773
1-2	LUSC-25N	TAGET-w/o	0.001061079	1054
3-5	LUSC-25N	TAGET-w/o	0.000825607	820
6-10	LUSC-25N	TAGET-w/o	0.000478697	475
11-20	LUSC-25N	TAGET-w/o	0.000846925	841
20+	LUSC-25N	TAGET-w/o	0.018148819	18021
0	LUSC-25N	minimap2	0.976171281	978793
1-2	LUSC-25N	minimap2	0.001381389	1385
3-5	LUSC-25N	minimap2	0.000881614	884
6-10	LUSC-25N	minimap2	0.000489141	490
11-20	LUSC-25N	minimap2	0.000885481	888
20+	LUSC-25N	minimap2	0.020191094	20245
0	LUSC-25N	GMAP	0.974936383	981303
1-2	LUSC-25N	GMAP	0.000717973	723
3-5	LUSC-25N	GMAP	0.000640979	645
6-10	LUSC-25N	GMAP	0.00038016	383
11-20	LUSC-25N	GMAP	0.000574571	578
20+	LUSC-25N	GMAP	0.022749934	22898
