# Supplementary material for: TAGET: a toolkit for analyzing full-length transcripts from long-read sequencing
Source: Nat Commun. 2023 Sep 23;14:5935. doi: 10.1038/s41467-023-41649-0 (PMC10518008; doi:10.1038/s41467-023-41649-0)
Supplement: Supplementary file 6 — Supplementary Data 3 [file 41467_2023_41649_MOESM6_ESM.txt]

Sample	Method	Category	Proportion	Number
LGC-133C	TAGET	All	1.00	125458
LGC-133C	minimap2	All	0.99	125381
LGC-133C	GMAP	All	0.99	125655
LGC-133C	TAGET-w/o	All	0.99	125756
LGC-133N	TAGET	All	1.00	105846
LGC-133N	minimap2	All	0.99	105854
LGC-133N	GMAP	All	0.99	106070
LGC-133N	TAGET-w/o	All	0.99	105633
LGC-265C	TAGET	All	0.99	169669
LGC-265C	minimap2	All	0.98	170536
LGC-265C	GMAP	All	0.98	169946
LGC-265C	TAGET-w/o	All	0.98	169154
LGC-265N	TAGET	All	0.99	156139
LGC-265N	minimap2	All	0.99	157350
LGC-265N	GMAP	All	0.99	157556
LGC-265N	TAGET-w/o	All	0.99	155982
LGC-415C	TAGET	All	0.99	153915
LGC-415C	minimap2	All	0.99	154811
LGC-415C	GMAP	All	0.99	154977
LGC-415C	TAGET-w/o	All	0.99	153605
LGC-415N	TAGET	All	0.99	144595
LGC-415N	minimap2	All	0.99	146211
LGC-415N	GMAP	All	0.99	146419
LGC-415N	TAGET-w/o	All	0.99	144303
OS-1-N	TAGET	All	0.99	253808
OS-1-N	minimap2	All	0.99	253719
OS-1-N	GMAP	All	0.99	253603
OS-1-N	TAGET-w/o	All	0.99	253552
OS-1-C	TAGET	All	1.00	139543
OS-1-C	minimap2	All	0.99	139948
OS-1-C	GMAP	All	0.99	140377
OS-1-C	TAGET-w/o	All	0.99	139403
OS-2-N	TAGET	All	0.99	339021
OS-2-N	minimap2	All	0.99	339187
OS-2-N	GMAP	All	0.99	338543
OS-2-N	TAGET-w/o	All	0.99	338680
OS-2-C	TAGET	All	0.99	228858
OS-2-C	minimap2	All	0.99	229916
OS-2-C	GMAP	All	0.99	230415
OS-2-C	TAGET-w/o	All	0.99	228627
COLO829	TAGET	All	0.99	671945
COLO829	minimap2	All	0.99	684955
COLO829	GMAP	All	0.99	686487
COLO829	TAGET-w/o	All	0.99	674668
LUSC-39C	TAGET	All	1.00	720791
LUSC-39C	minimap2	All	0.99	726606
LUSC-39C	GMAP	All	0.99	729115
LUSC-39C	TAGET-w/o	All	0.99	718162
LUSC-39N	TAGET	All	1.00	638170
LUSC-39N	minimap2	All	0.99	643491
LUSC-39N	GMAP	All	0.99	645591
LUSC-39N	TAGET-w/o	All	0.99	637329
LUSC-07C	TAGET	All	0.99	595031
LUSC-07C	minimap2	All	0.99	601171
LUSC-07C	GMAP	All	1.00	606120
LUSC-07C	TAGET-w/o	All	0.99	595372
LUSC-07N	TAGET	All	0.99	738235
LUSC-07N	minimap2	All	0.99	746835
LUSC-07N	GMAP	All	0.99	749502
LUSC-07N	TAGET-w/o	All	0.99	737205
LUSC-25C	TAGET	All	1.00	473164
LUSC-25C	minimap2	All	0.99	476516
LUSC-25C	GMAP	All	0.99	477736
LUSC-25C	TAGET-w/o	All	0.99	473310
LUSC-25N	TAGET	All	1.00	493522
LUSC-25N	minimap2	All	0.99	497158
LUSC-25N	GMAP	All	0.99	498808
LUSC-25N	TAGET-w/o	All	0.99	492720
LGC-133C	TAGET	Novel	0.77	2093
LGC-133C	minimap2	Novel	0.57	1529
LGC-133C	GMAP	Novel	0.55	1520
LGC-133C	TAGET-w/o	Novel	0.63	1949
LGC-133N	TAGET	Novel	0.80	1893
LGC-133N	minimap2	Novel	0.60	1368
LGC-133N	GMAP	Novel	0.59	1396
LGC-133N	TAGET-w/o	Novel	0.66	1782
LGC-265C	TAGET	Novel	0.74	6508
LGC-265C	minimap2	Novel	0.52	4095
LGC-265C	GMAP	Novel	0.48	4131
LGC-265C	TAGET-w/o	Novel	0.59	6008
LGC-265N	TAGET	Novel	0.78	4260
LGC-265N	minimap2	Novel	0.54	2388
LGC-265N	GMAP	Novel	0.55	2476
LGC-265N	TAGET-w/o	Novel	0.58	3661
LGC-415C	TAGET	Novel	0.76	3649
LGC-415C	minimap2	Novel	0.52	2100
LGC-415C	GMAP	Novel	0.48	1937
LGC-415C	TAGET-w/o	Novel	0.58	3172
LGC-415N	TAGET	Novel	0.76	4341
LGC-415N	minimap2	Novel	0.52	2252
LGC-415N	GMAP	Novel	0.51	2255
LGC-415N	TAGET-w/o	Novel	0.61	4005
OS-1-N	TAGET	Novel	0.73	4962
OS-1-N	minimap2	Novel	0.37	2303
OS-1-N	GMAP	Novel	0.34	5335
OS-1-N	TAGET-w/o	Novel	0.50	3964
OS-1-C	TAGET	Novel	0.73	1975
OS-1-C	minimap2	Novel	0.47	1090
OS-1-C	GMAP	Novel	0.39	3756
OS-1-C	TAGET-w/o	Novel	0.60	1841
OS-2-N	TAGET	Novel	0.74	6540
OS-2-N	minimap2	Novel	0.38	3074
OS-2-N	GMAP	Novel	0.35	6835
OS-2-N	TAGET-w/o	Novel	0.52	5358
OS-2-C	TAGET	Novel	0.71	3638
OS-2-C	minimap2	Novel	0.48	2008
OS-2-C	GMAP	Novel	0.41	6718
OS-2-C	TAGET-w/o	Novel	0.58	3263
COLO829	TAGET	Novel	0.76	29821
COLO829	minimap2	Novel	0.54	15528
COLO829	GMAP	Novel	0.56	15821
COLO829	TAGET-w/o	Novel	0.66	28630
LUSC-39C	TAGET	Novel	0.78	25059
LUSC-39C	minimap2	Novel	0.52	12874
LUSC-39C	GMAP	Novel	0.48	12745
LUSC-39C	TAGET-w/o	Novel	0.62	22060
LUSC-39N	TAGET	Novel	0.78	21009
LUSC-39N	minimap2	Novel	0.55	11678
LUSC-39N	GMAP	Novel	0.52	11579
LUSC-39N	TAGET-w/o	Novel	0.63	18729
LUSC-07C	TAGET	Novel	0.79	21477
LUSC-07C	minimap2	Novel	0.56	11855
LUSC-07C	GMAP	Novel	0.52	11719
LUSC-07C	TAGET-w/o	Novel	0.63	19337
LUSC-07N	TAGET	Novel	0.77	28659
LUSC-07N	minimap2	Novel	0.52	15035
LUSC-07N	GMAP	Novel	0.49	14735
LUSC-07N	TAGET-w/o	Novel	0.63	26105
LUSC-25C	TAGET	Novel	0.78	13655
LUSC-25C	minimap2	Novel	0.55	7901
LUSC-25C	GMAP	Novel	0.53	7900
LUSC-25C	TAGET-w/o	Novel	0.68	13117
LUSC-25N	TAGET	Novel	0.75	14952
LUSC-25N	minimap2	Novel	0.52	8279
LUSC-25N	GMAP	Novel	0.50	8126
LUSC-25N	TAGET-w/o	Novel	0.67	14410
