# Supplementary material for: TAGET: a toolkit for analyzing full-length transcripts from long-read sequencing
Source: Nat Commun. 2023 Sep 23;14:5935. doi: 10.1038/s41467-023-41649-0 (PMC10518008; doi:10.1038/s41467-023-41649-0)
Supplement: Supplementary file 7 — Supplementary Data 4 [file 41467_2023_41649_MOESM7_ESM.txt]

Sample	Method	Proportion	Number
LGC-133C	TAGET	0.999	125962
LGC-133C	SQANTI	0.9994	126231
LGC-133C	TAGET-w/o	0.9902	125402
LGC-133N	TAGET	0.9989	106154
LGC-133N	SQANTI	0.9993	106558
LGC-133N	TAGET-w/o	0.9902	105230
LGC-265C	TAGET	0.9989	171715
LGC-265C	SQANTI	0.9995	173444
LGC-265C	TAGET-w/o	0.9902	170219
LGC-265N	TAGET	0.9988	157051
LGC-265N	SQANTI	0.9995	158759
LGC-265N	TAGET-w/o	0.9901	155683
LGC-415C	TAGET	0.9989	154830
LGC-415C	SQANTI	0.9993	156135
LGC-415C	TAGET-w/o	0.9902	153481
LGC-415N	TAGET	0.9987	145718
LGC-415N	SQANTI	0.9993	147771
LGC-415N	TAGET-w/o	0.9906	144536
OS-1-C	TAGET	0.9988	140076
OS-1-C	SQANTI	0.9993	140711
OS-1-C	TAGET-w/o	0.9922	139150
OS-2-C	TAGET	0.9989	229986
OS-2-C	SQANTI	0.9994	231448
OS-2-C	TAGET-w/o	0.992	228397
OS-1-N	TAGET	0.9989	255316
OS-1-N	SQANTI	0.9996	256339
OS-1-N	TAGET-w/o	0.9939	254038
OS-2-N	TAGET	0.9989	341035
OS-2-N	SQANTI	0.9996	342373
OS-2-N	TAGET-w/o	0.9934	339158
LUSC-39C	TAGET	0.997939028	721954
LUSC-39C	SQANTI	0.99904309	732909
LUSC-39C	TAGET-w/o	0.995415257	721039
LUSC-39N	TAGET	0.997916218	639806
LUSC-39N	SQANTI	0.99916728	647937
LUSC-39N	TAGET-w/o	0.994958742	638855
LUSC-07C	TAGET	0.99772665	596876
LUSC-07C	SQANTI	0.999030199	605722
LUSC-07C	TAGET-w/o	0.993012356	595461
LUSC-07N	TAGET	0.997376113	740082
LUSC-07N	SQANTI	0.998892085	752833
LUSC-07N	TAGET-w/o	0.993941585	738804
LUSC-25C	TAGET	0.998365779	474679
LUSC-25C	SQANTI	0.999219093	479836
LUSC-25C	TAGET-w/o	0.992875241	473368
LUSC-25N	TAGET	0.997775187	494669
LUSC-25N	SQANTI	0.999126385	500927
LUSC-25N	TAGET-w/o	0.994874575	493947
