# Supplementary material for: TAGET: a toolkit for analyzing full-length transcripts from long-read sequencing
Source: Nat Commun. 2023 Sep 23;14:5935. doi: 10.1038/s41467-023-41649-0 (PMC10518008; doi:10.1038/s41467-023-41649-0)
Supplement: Supplementary file 8 — Supplementary Data 5 [file 41467_2023_41649_MOESM8_ESM.txt]

Sample	Method	Proportion	Number
LGC-133C	TAGET	0.852373887	2308
LGC-133C	TAGET-w/o	0.626854599	1939
LGC-133C	SQANTI	0.603288798	1507
LGC-133N	TAGET	0.866725508	2051
LGC-133N	TAGET-w/o	0.647837599	1749
LGC-133N	SQANTI	0.623772102	1301
LGC-265C	TAGET	0.822320709	7241
LGC-265C	TAGET-w/o	0.57735697	5879
LGC-265C	SQANTI	0.543788187	4022
LGC-265N	TAGET	0.876467825	4781
LGC-265N	TAGET-w/o	0.628464068	3967
LGC-265N	SQANTI	0.630248307	2559
LGC-415C	TAGET	0.877485223	4230
LGC-415C	TAGET-w/o	0.65986029	3590
LGC-415C	SQANTI	0.557625146	2063
LGC-415N	TAGET	0.867823765	4976
LGC-415N	TAGET-w/o	0.636849132	4168
LGC-415N	SQANTI	0.565111759	2228
COLO829	TAGET	0.904269181	35389
COLO829	TAGET-w/o	0.733731892	31732
COLO829	SQANTI	0.757045675	21044
OS-1-N	TAGET	0.753691033	5130
OS-1-N	TAGET-w/o	0.567158804	4487
OS-1-N	SQANTI	0.53058715	3142
OS-2-N	TAGET	0.777969514	6866
OS-2-N	TAGET-w/o	0.57635893	5928
OS-2-N	SQANTI	0.576538908	4432
OS-1-C	TAGET	0.858121331	2332
OS-1-C	TAGET-w/o	0.628180039	1925
OS-1-C	SQANTI	0.495734597	1005
OS-2-C	TAGET	0.877594465	4477
OS-2-C	TAGET-w/o	0.664715274	3753
OS-2-C	SQANTI	0.537297861	1993
LUSC-39C	TAGET	0.878	28280
LUSC-39C	TAGET-w/o	0.7	24906
LUSC-39C	SQANTI	0.664	15012
LUSC-39N	TAGET	0.875	23447
LUSC-39N	TAGET-w/o	0.69	20513
LUSC-39N	SQANTI	0.657	13112
LUSC-07C	TAGET	0.872	23737
LUSC-07C	TAGET-w/o	0.66	20258
LUSC-07C	SQANTI	0.659	12972
LUSC-07N	TAGET	0.875	32483
LUSC-07N	TAGET-w/o	0.68	28176
LUSC-07N	SQANTI	0.658	17478
LUSC-25C	TAGET	0.878	15332
LUSC-25C	TAGET-w/o	0.7	13503
LUSC-25C	SQANTI	0.671	8989
LUSC-25N	TAGET	0.863	17137
LUSC-25N	TAGET-w/o	0.72	15486
LUSC-25N	SQANTI	0.632	9239
