# Supplementary material for: TAGET: a toolkit for analyzing full-length transcripts from long-read sequencing
Source: Nat Commun. 2023 Sep 23;14:5935. doi: 10.1038/s41467-023-41649-0 (PMC10518008; doi:10.1038/s41467-023-41649-0)
Supplement: Supplementary file 10 — Supplementary Data 7 [file 41467_2023_41649_MOESM10_ESM.txt]

Chr	Genome_start	Genome_end	Transcript	Strand	Transcript_start_site	Transcript_end_site
7	80918828	80919043	transcript/55089	-1	1	216
7	80916679	80916819	transcript/55089	-1	217	357
7	80828585	80828745	transcript/55089	-1	358	518
7	80827425	80827487	transcript/55089	-1	519	581
7	80823997	80826302	transcript/55089	-1	582	2887
7	100335675	100335890	transcript/53714	-1	1	216
7	100332442	100332581	transcript/53714	-1	217	356
7	100330460	100330549	transcript/53714	-1	357	446
7	100330182	100330284	transcript/53714	-1	447	549
7	100328836	100329019	transcript/53714	-1	550	733
7	100318926	100321084	transcript/53714	-1	734	2890
9	113273329	113275610	transcript/57752	-1	1	2279
9	113272427	113272548	transcript/57752	-1	2280	2401
9	113267013	113267439	transcript/57752	-1	2402	2828
X	153072456	153072606	transcript/82186	1	2	152
X	153072935	153075018	transcript/82186	1	153	2236
1	17053948	17054032	transcript/13034	-1	1	85
1	17044761	17044888	transcript/13034	-1	86	213
1	17033060	17033145	transcript/13034	-1	214	299
1	17028600	17028736	transcript/13034	-1	300	436
1	17023973	17027865	transcript/13034	-1	437	4330
1	17022608	17022730	transcript/13034	-1	4331	4453
1	17018762	17018958	transcript/13034	-1	4454	4650
1	17053948	17054111	transcript/53880	-1	1	163
1	17044761	17044888	transcript/53880	-1	164	291
1	17033060	17033145	transcript/53880	-1	292	377
1	17028600	17028736	transcript/53880	-1	378	514
1	17025428	17027865	transcript/53880	-1	515	2952
11	116787820	116788026	transcript/84564	-1	1	207
11	116787482	116787643	transcript/84564	-1	208	369
11	116786969	116787059	transcript/84564	-1	370	460
11	116786511	116786581	transcript/84564	-1	461	531
11	116785796	116785882	transcript/84564	-1	532	618
11	116785514	116785636	transcript/84564	-1	619	741
11	116785099	116785146	transcript/84564	-1	742	789
11	116784378	116784921	transcript/84564	-1	790	1333
11	116783530	116783619	transcript/84564	-1	1334	1423
11	116782919	116783029	transcript/84564	-1	1424	1534
11	116782158	116782244	transcript/84564	-1	1535	1621
11	116779772	116779837	transcript/84564	-1	1622	1687
11	116778561	116779059	transcript/84564	-1	1688	2186
13	75549772	75549987	transcript/46402	1	1	216
13	75560753	75560881	transcript/46402	1	217	345
13	75566695	75566851	transcript/46402	1	346	502
13	75567227	75569507	transcript/46402	1	503	2783
13	75594915	75594990	transcript/46402	1	2784	2859
13	75604769	75604827	transcript/46402	1	2860	2918
13	75605729	75605940	transcript/46402	1	2919	3130
14	23954748	23955133	transcript/58394	-1	1	386
14	23938740	23941158	transcript/58394	-1	387	2806
14	23969874	23970332	transcript/90216	1	1	459
14	23982495	23984036	transcript/90216	1	460	2001
14	24211680	24213475	transcript/69842	-1	1	1793
14	24211415	24211592	transcript/69842	-1	1794	1971
14	24210654	24210768	transcript/69842	-1	1972	2086
14	24210348	24210483	transcript/69842	-1	2087	2222
14	24209617	24209935	transcript/69842	-1	2223	2541
14	74923180	74923293	transcript/49549	-1	1	114
14	74922010	74922485	transcript/49549	-1	115	590
14	74921277	74921561	transcript/49549	-1	591	875
14	74919845	74919969	transcript/49549	-1	876	1000
14	74917777	74917925	transcript/49549	-1	1001	1149
14	74911248	74911380	transcript/49549	-1	1150	1282
14	74909101	74909190	transcript/49549	-1	1283	1372
14	74908850	74908932	transcript/49549	-1	1373	1455
14	74907435	74907530	transcript/49549	-1	1456	1551
14	74905644	74907124	transcript/49549	-1	1552	3037
16	89575762	89576071	transcript/31595	1	1	310
16	89577539	89577721	transcript/31595	1	311	493
16	89583444	89583528	transcript/31595	1	494	578
16	89583697	89583771	transcript/31595	1	579	653
16	89584028	89584102	transcript/31595	1	654	728
16	89584774	89584857	transcript/31595	1	729	812
16	89585464	89585553	transcript/31595	1	813	902
16	89585687	89585785	transcript/31595	1	903	1001
16	89586670	89586756	transcript/31595	1	1002	1088
16	89587043	89587102	transcript/31595	1	1089	1148
16	89587556	89588195	transcript/31595	1	1149	1807
16	89589897	89589951	transcript/31595	1	2410	2464
16	89591007	89591058	transcript/31595	1	2465	2516
16	89591127	89591260	transcript/31595	1	2517	2650
16	89595367	89595603	transcript/31595	1	2651	2887
16	89596484	89597244	transcript/31595	1	2888	3648
17	44186565	44186741	transcript/80483	-1	1	177
17	44182930	44183093	transcript/80483	-1	178	341
17	44181623	44181720	transcript/80483	-1	342	439
17	44175985	44177816	transcript/80483	-1	440	2269
19	9584461	9584501	transcript/38699	-1	1	41
19	9569002	9569082	transcript/38699	-1	42	122
19	9568095	9568175	transcript/38699	-1	123	203
19	9566113	9567109	transcript/38699	-1	204	1200
19	9560339	9562445	transcript/38699	-1	1201	3306
19	49665970	49666067	transcript/52397	1	1	98
19	49666685	49668937	transcript/52397	1	99	2351
19	49669024	49669115	transcript/52397	1	2352	2443
19	49670216	49670488	transcript/52397	1	2444	2716
19	49673698	49673910	transcript/52397	1	2717	2929
2	70900595	70900868	transcript/36210	1	1	274
2	70921098	70921285	transcript/36210	1	275	460
2	70926675	70929686	transcript/36210	1	461	3464
4	68349726	68350091	transcript/12683	-1	1	366
4	68338283	68338384	transcript/12683	-1	367	468
4	68337572	68337900	transcript/12683	-1	469	797
4	68337027	68337450	transcript/12683	-1	798	1221
4	68333308	68333397	transcript/12683	-1	1222	1311
4	68332794	68332847	transcript/12683	-1	1312	1365
4	68332103	68332197	transcript/12683	-1	1366	1460
4	68330202	68330310	transcript/12683	-1	1461	1569
4	68330002	68330119	transcript/12683	-1	1570	1687
4	68324139	68324223	transcript/12683	-1	1688	1772
4	68321372	68322915	transcript/12683	-1	1773	3315
4	68320123	68320205	transcript/12683	-1	3316	3398
4	68318826	68318862	transcript/12683	-1	3399	3435
4	68318690	68318753	transcript/12683	-1	3436	3499
4	68318519	68318581	transcript/12683	-1	3500	3562
4	68316314	68316448	transcript/12683	-1	3563	3697
4	68313326	68314323	transcript/12683	-1	3698	4695
5	218302	218418	transcript/18799	1	5	122
5	223482	223568	transcript/18799	1	123	209
5	224360	225562	transcript/18799	1	210	1412
5	225883	226047	transcript/18799	1	1413	1577
5	228185	228333	transcript/18799	1	1578	1726
5	230876	231000	transcript/18799	1	1727	1851
5	233477	233645	transcript/18799	1	1852	2020
5	235144	236599	transcript/18799	1	2021	3476
5	240358	240476	transcript/18799	1	3477	3595
5	250992	251103	transcript/18799	1	3596	3707
5	251338	251468	transcript/18799	1	3708	3838
5	254393	254506	transcript/18799	1	3839	3952
5	256334	256660	transcript/18799	1	3953	4279
6	28443399	28443492	transcript/15938	-1	1	94
6	28424343	28426405	transcript/15938	-1	95	2158
6	28421577	28423840	transcript/15938	-1	2159	4422
