# Supplementary material for: TAGET: a toolkit for analyzing full-length transcripts from long-read sequencing
Source: Nat Commun. 2023 Sep 23;14:5935. doi: 10.1038/s41467-023-41649-0 (PMC10518008; doi:10.1038/s41467-023-41649-0)
Supplement: Supplementary file 11 — Supplementary Data 8 [file 41467_2023_41649_MOESM11_ESM.txt]

Chr	Genome_start	Genome_end	Transcript	Strand	Transcript_start_site	Transcript_end_site
6	49550642	49551290	transcript/10897	1	1	649
6	49551881	49552570	transcript/10897	1	650	1339
6	49554877	49555157	transcript/10897	1	1340	1620
6	49561704	49561910	transcript/10897	1	1621	1827
10	121927844	121928023	transcript/14667	-1	2	182
10	121924266	121924329	transcript/14667	-1	183	246
10	121922349	121922411	transcript/14667	-1	247	306
10	121920091	121920995	transcript/14667	-1	307	1208
11	73877003	73877068	transcript/15621	1	3	68
11	73878779	73878819	transcript/15621	1	69	109
11	73887354	73887457	transcript/15621	1	110	213
11	73891112	73891201	transcript/15621	1	214	303
11	73899146	73899244	transcript/15621	1	304	402
11	73900270	73900381	transcript/15621	1	403	514
11	73927314	73927725	transcript/15621	1	515	926
8	132775388	132775645	transcript/1586	1	3	260
8	132777796	132777911	transcript/1586	1	261	376
8	132794410	132797758	transcript/1586	1	377	3725
1	3856889	3857211	transcript/2178	-1	2	324
1	3849286	3852421	transcript/2178	-1	325	3460
4	189940877	189941071	transcript/2570	1	2	196
4	189943202	189946311	transcript/2570	1	197	3306
18	36187506	36190748	transcript/2730	1	2	3242
16	56989563	56989617	transcript/2772	1	2	56
16	57017074	57017188	transcript/2772	1	57	171
16	57020701	57021007	transcript/2772	1	172	478
16	57022256	57025011	transcript/2772	1	479	3235
19	48170683	48170710	transcript/2957	1	2	29
19	48171794	48174944	transcript/2957	1	30	3179
10	27155347	27155612	transcript/3387	1	2	267
10	27158549	27158686	transcript/3387	1	268	405
10	27159619	27159758	transcript/3387	1	406	545
10	27161094	27161182	transcript/3387	1	546	634
10	27165064	27165170	transcript/3387	1	635	741
10	27165389	27165539	transcript/3387	1	742	892
10	27167102	27167274	transcript/3387	1	893	1065
10	27169944	27171083	transcript/3387	1	1066	2205
10	27173121	27173259	transcript/3387	1	2206	2343
10	27177800	27177816	transcript/3387	1	2344	2360
10	27180953	27181066	transcript/3387	1	2361	2473
10	27181480	27181581	transcript/3387	1	2474	2575
10	27186379	27186833	transcript/3387	1	2576	3030
7	100335838	100335966	transcript/3990	-1	2	130
7	100332442	100332581	transcript/3990	-1	131	270
7	100330463	100330549	transcript/3990	-1	271	357
7	100330182	100330284	transcript/3990	-1	358	460
7	100328836	100329019	transcript/3990	-1	461	644
7	100325691	100325779	transcript/3990	-1	645	733
7	100318926	100321084	transcript/3990	-1	734	2891
19	52786595	52786781	transcript/5031	-1	2	188
19	52778826	52778907	transcript/5031	-1	189	270
19	52774575	52774701	transcript/5031	-1	271	397
19	52765500	52767772	transcript/5031	-1	398	2670
17	69004722	69004793	transcript/5636	1	2	73
17	69011983	69012103	transcript/5636	1	74	194
17	69012252	69012353	transcript/5636	1	195	296
17	69018104	69019994	transcript/5636	1	297	2187
17	69020426	69020801	transcript/5636	1	2188	2563
7	144403657	144403984	transcript/6200	-1	2	325
7	144401046	144401597	transcript/6200	-1	326	877
7	144400206	144400312	transcript/6200	-1	878	984
7	144399757	144399863	transcript/6200	-1	985	1091
7	144399397	144399482	transcript/6200	-1	1092	1177
7	144398950	144399178	transcript/6200	-1	1178	1406
7	144398282	144398586	transcript/6200	-1	1407	1711
7	144396896	144397541	transcript/6200	-1	1712	2357
1	46394302	46394543	transcript/6352	1	2	243
1	46402091	46402204	transcript/6352	1	244	357
1	46405014	46405148	transcript/6352	1	358	492
1	46405372	46405505	transcript/6352	1	493	626
1	46405588	46405794	transcript/6352	1	627	833
1	46405871	46405952	transcript/6352	1	834	915
1	46406038	46406078	transcript/6352	1	916	956
1	46406244	46406368	transcript/6352	1	957	1081
1	46408459	46408584	transcript/6352	1	1082	1207
1	46409101	46409198	transcript/6352	1	1208	1305
1	46410403	46410854	transcript/6352	1	1306	1757
1	46411612	46411651	transcript/6352	1	1758	1797
1	46412143	46412251	transcript/6352	1	1798	1906
1	46413075	46413220	transcript/6352	1	1907	2052
1	46413447	46413837	transcript/6352	1	2053	2443
1	169368195	169368342	transcript/7238	1	2	149
1	169369473	169369550	transcript/7238	1	150	227
1	169376540	169376979	transcript/7238	1	228	667
1	169378330	169378529	transcript/7238	1	668	867
1	169380481	169380609	transcript/7238	1	868	996
1	169386997	169388303	transcript/7238	1	997	2303
14	55411602	55411830	transcript/7636	-1	2	230
14	55397372	55397434	transcript/7636	-1	231	293
14	55394025	55395982	transcript/7636	-1	294	2251
5	151756487	151758591	transcript/8040	-1	26	2129
18	79964643	79964786	transcript/8827	1	2	145
18	79966612	79968183	transcript/8827	1	146	1714
18	79970440	79970807	transcript/8827	1	1715	2081
X	154547620	154547745	transcript/9656	1	2	127
X	154551988	154552189	transcript/9656	1	128	329
X	154556165	154556376	transcript/9656	1	330	541
X	154558535	154558650	transcript/9656	1	542	660
X	154560407	154560559	transcript/9656	1	661	813
X	154561688	154561784	transcript/9656	1	814	910
X	154562810	154562953	transcript/9656	1	911	1054
X	154563559	154563701	transcript/9656	1	1055	1197
X	154563959	154564020	transcript/9656	1	1198	1259
X	154564319	154565043	transcript/9656	1	1260	1984
