# Supplementary material for: TAGET: a toolkit for analyzing full-length transcripts from long-read sequencing
Source: Nat Commun. 2023 Sep 23;14:5935. doi: 10.1038/s41467-023-41649-0 (PMC10518008; doi:10.1038/s41467-023-41649-0)
Supplement: Supplementary file 12 — Supplementary Data 9 [file 41467_2023_41649_MOESM12_ESM.txt]

Chr	Genome_start	Genome_end	Transcript	Strand	Transcript_start_site	Transcript_end_site
19	2151239	2151560	transcript/100368	-1	23	344
19	2138619	2138714	transcript/100368	-1	345	440
19	2137727	2137807	transcript/100368	-1	441	521
19	2137011	2137091	transcript/100368	-1	522	602
19	2132471	2132578	transcript/100368	-1	603	710
19	2130408	2130537	transcript/100368	-1	711	840
19	2129415	2129457	transcript/100368	-1	841	883
19	2101048	2101565	transcript/100368	-1	884	1401
3	52813282	52813490	transcript/10037	1	55	263
3	52813975	52814070	transcript/10037	1	264	359
3	52814208	52814364	transcript/10037	1	360	516
3	52816885	52817057	transcript/10037	1	517	689
3	52818051	52818172	transcript/10037	1	690	811
3	52818441	52818540	transcript/10037	1	812	912
3	52819395	52819553	transcript/10037	1	913	1065
3	52820633	52820787	transcript/10037	1	1066	1220
3	52820993	52821133	transcript/10037	1	1221	1361
3	52823559	52823740	transcript/10037	1	1362	1543
3	52823822	52824003	transcript/10037	1	1544	1725
3	52824189	52824314	transcript/10037	1	1726	1851
3	52824396	52824568	transcript/10037	1	1852	2024
3	52824845	52824960	transcript/10037	1	2025	2140
3	52825888	52826013	transcript/10037	1	2141	2266
3	52826540	52826657	transcript/10037	1	2267	2384
3	52826797	52826951	transcript/10037	1	2385	2540
3	52827088	52827196	transcript/10037	1	2541	2646
3	52829118	52829279	transcript/10037	1	2647	2808
3	52830553	52830669	transcript/10037	1	2809	2925
9	83972844	83972972	transcript/100489	-1	40	168
9	83971882	83972189	transcript/100489	-1	169	475
9	83971672	83971726	transcript/100489	-1	476	530
9	83971260	83971356	transcript/100489	-1	531	630
9	83970737	83970819	transcript/100489	-1	631	713
9	83970162	83970331	transcript/100489	-1	714	883
9	83969289	83969380	transcript/100489	-1	884	974
9	83969154	83969380	transcript/100489	1	975	1201
9	83970162	83970331	transcript/100489	1	1202	1371
9	83970737	83970837	transcript/100489	1	1372	1466
9	83971269	83971354	transcript/100489	1	1467	1552
9	83971670	83971726	transcript/100489	1	1553	1609
9	83971882	83972189	transcript/100489	1	1610	1917
9	83972844	83972960	transcript/100489	1	1918	2034
6	31268752	31269173	transcript/100729	1	56	476
6	31269338	31269390	transcript/100729	1	477	536
6	31269941	31270085	transcript/100729	1	537	677
6	31270210	31270485	transcript/100729	1	678	953
6	31271073	31271347	transcript/100729	1	954	1228
6	31271598	31271795	transcript/100729	1	1229	1426
14	73569589	73569883	transcript/101122	1	23	317
14	73573388	73573590	transcript/101122	1	318	520
14	73574286	73574407	transcript/101122	1	521	642
14	73574908	73575655	transcript/101122	1	643	1390
6	31353877	31354296	transcript/101141	1	56	474
6	31354479	31354535	transcript/101141	1	475	539
6	31355091	31355223	transcript/101141	1	540	672
6	31355317	31355595	transcript/101141	1	673	951
6	31356170	31356441	transcript/101141	1	952	1223
6	31356687	31356877	transcript/101141	1	1224	1414
16	28914236	28914262	transcript/101384	-1	24	50
16	28911084	28911179	transcript/101384	-1	51	146
16	28910888	28910986	transcript/101384	-1	147	245
16	28908609	28908764	transcript/101384	-1	246	401
16	28906008	28906196	transcript/101384	-1	402	591
16	28905704	28905759	transcript/101384	-1	592	647
16	28905397	28905513	transcript/101384	-1	648	764
16	28904421	28905044	transcript/101384	-1	765	1388
16	23466160	23467699	transcript/1014	1	56	1597
16	23468885	23468996	transcript/1014	1	1598	1709
16	23469996	23470168	transcript/1014	1	1710	1881
16	23474906	23475060	transcript/1014	1	1882	2036
16	23478367	23478503	transcript/1014	1	2037	2173
16	23479735	23479887	transcript/1014	1	2174	2323
16	23480645	23480770	transcript/1014	1	2324	2449
16	23482923	23483002	transcript/1014	1	2450	2529
16	23486013	23486151	transcript/1014	1	2530	2668
16	23486709	23486790	transcript/1014	1	2669	2750
16	23488606	23488707	transcript/1014	1	2751	2852
16	23491675	23491797	transcript/1014	1	2853	2975
16	23493352	23494378	transcript/1014	1	2976	3997
16	23495694	23495778	transcript/1014	1	3998	4082
16	23510321	23510482	transcript/1014	1	4083	4244
9	83980503	83980627	transcript/10173	-1	24	148
9	83978373	83978452	transcript/10173	-1	149	228
9	83978195	83978279	transcript/10173	-1	229	313
9	83977689	83977786	transcript/10173	-1	314	411
9	83976995	83977051	transcript/10173	-1	412	468
9	83975462	83975505	transcript/10173	-1	469	512
9	83974517	83974589	transcript/10173	-1	513	585
9	83973902	83973973	transcript/10173	-1	586	657
9	83973286	83973399	transcript/10173	-1	658	771
9	83972844	83972972	transcript/10173	-1	772	900
9	83971882	83972189	transcript/10173	-1	901	1208
9	83971672	83971726	transcript/10173	-1	1209	1263
9	83971260	83971356	transcript/10173	-1	1264	1363
9	83970737	83970819	transcript/10173	-1	1364	1446
9	83970162	83970331	transcript/10173	-1	1447	1616
9	83968080	83969380	transcript/10173	-1	1617	2918
1	145921556	145921965	transcript/101730	1	57	466
1	145925483	145925927	transcript/101730	1	467	911
1	145926041	145926169	transcript/101730	1	912	1040
1	145926477	145926620	transcript/101730	1	1041	1187
1	145926811	145926886	transcript/101730	1	1188	1263
1	145927018	145927077	transcript/101730	1	1264	1323
1	145927360	145927453	transcript/101730	1	1324	1417
17	78186929	78187054	transcript/101783	-1	20	145
17	78186787	78186818	transcript/101783	-1	146	177
17	78185055	78185165	transcript/101783	-1	178	288
17	78182589	78182682	transcript/101783	-1	289	382
17	78175529	78175618	transcript/101783	-1	383	472
17	78175050	78175169	transcript/101783	-1	473	592
17	78174393	78174950	transcript/101783	-1	593	1150
17	78174091	78174317	transcript/101783	-1	1151	1377
6	31268749	31269173	transcript/101803	1	50	473
6	31269338	31269390	transcript/101803	1	474	533
6	31269941	31270085	transcript/101803	1	534	674
6	31270210	31270485	transcript/101803	1	675	950
6	31271073	31271347	transcript/101803	1	951	1225
6	31271598	31271789	transcript/101803	1	1226	1417
6	32934636	32935010	transcript/101977	1	28	405
6	32935524	32935652	transcript/101977	1	406	532
6	32937172	32937455	transcript/101977	1	533	816
6	32938683	32938963	transcript/101977	1	817	1097
6	32940751	32940995	transcript/101977	1	1098	1342
4	75482010	75482666	transcript/102082	1	60	716
4	75490581	75490701	transcript/102082	1	717	837
4	75491688	75491784	transcript/102082	1	838	925
4	75491891	75491935	transcript/102082	1	926	970
4	75494103	75494177	transcript/102082	1	971	1045
4	75508817	75508934	transcript/102082	1	1046	1162
4	75509176	75509292	transcript/102082	1	1163	1279
4	75514190	75514294	transcript/102082	1	1280	1381
X	134460196	134460338	transcript/102550	1	23	165
X	134473359	134473465	transcript/102550	1	166	272
X	134475181	134475364	transcript/102550	1	273	456
X	134486465	134486530	transcript/102550	1	457	522
X	134493488	134493590	transcript/102550	1	523	623
X	134498390	134498436	transcript/102550	1	624	670
X	134498608	134498684	transcript/102550	1	671	747
X	134500030	134500663	transcript/102550	1	748	1381
3	50347487	50347677	transcript/102680	1	141	330
3	50347762	50347900	transcript/102680	1	331	469
3	50348123	50348243	transcript/102680	1	470	590
3	50348319	50348417	transcript/102680	1	591	689
3	50348665	50348782	transcript/102680	1	690	817
3	50348874	50349010	transcript/102680	1	818	954
3	50349386	50349492	transcript/102680	1	955	1061
3	50349663	50349833	transcript/102680	1	1062	1232
3	50349931	50350020	transcript/102680	1	1233	1322
3	50350573	50350720	transcript/102680	1	1323	1470
6	96542891	96542955	transcript/103077	-1	44	106
6	96540533	96540652	transcript/103077	-1	107	226
6	96538631	96538808	transcript/103077	-1	227	404
6	96537370	96537549	transcript/103077	-1	405	584
6	96536244	96536386	transcript/103077	-1	585	727
6	96534262	96534321	transcript/103077	-1	728	787
6	96528500	96528631	transcript/103077	-1	788	919
6	96526321	96526433	transcript/103077	-1	920	1032
6	96525285	96525394	transcript/103077	-1	1033	1145
6	96523144	96523301	transcript/103077	-1	1146	1307
6	96521856	96521948	transcript/103077	-1	1308	1400
