# Supplementary material for: TAGET: a toolkit for analyzing full-length transcripts from long-read sequencing
Source: Nat Commun. 2023 Sep 23;14:5935. doi: 10.1038/s41467-023-41649-0 (PMC10518008; doi:10.1038/s41467-023-41649-0)
Supplement: Supplementary file 13 — Supplementary Data 10 [file 41467_2023_41649_MOESM13_ESM.txt]

Chr	Genome_start	Genome_end	Transcript	Strand	Transcript_start_site	Transcript_end_site
15	88913247	88913405	transcript/100253	*	-1	24	184
15	88909792	88909923	transcript/100253	*	-1	185	316
15	88907195	88907376	transcript/100253	*	-1	317	498
15	88906626	88906778	transcript/100253	*	-1	499	651
15	88905757	88905901	transcript/100253	*	-1	652	796
15	88901551	88901735	transcript/100253	*	-1	797	981
15	88899656	88899811	transcript/100253	*	-1	982	1137
15	88899226	88899532	transcript/100253	*	-1	1138	1444
15	88898686	88898813	transcript/100253	*	-1	1445	1572
11	120437308	120437355	transcript/100484	*	-1	19	66
11	120431769	120431911	transcript/100484	*	-1	67	209
11	120429709	120429829	transcript/100484	*	-1	210	330
11	120429439	120429514	transcript/100484	*	-1	331	406
11	120428069	120428246	transcript/100484	*	-1	407	584
11	120424356	120424415	transcript/100484	*	-1	585	644
11	120421801	120421850	transcript/100484	*	-1	645	694
11	120420750	120420849	transcript/100484	*	-1	695	794
11	120407723	120407820	transcript/100484	*	-1	795	899
11	120336572	120337277	transcript/100484	*	-1	900	1605
7	94422540	94422555	transcript/100496	*	1	417	1402
7	94428342	94428477	transcript/100496	*	1	1403	1538
7	94429188	94429430	transcript/100496	*	1	1539	1781
7	94430247	94431227	transcript/100496	*	1	1782	2768
1	154946199	154946802	transcript/100722	*	1	51	654
1	154947416	154947547	transcript/100722	*	1	655	786
1	154947641	154947713	transcript/100722	*	1	787	859
1	154948106	154948366	transcript/100722	*	1	860	1116
1	154951232	154951396	transcript/100722	*	1	1117	1281
1	154951470	154951532	transcript/100722	*	1	1282	1344
1	154951792	154951921	transcript/100722	*	1	1345	1474
1	154953671	154953755	transcript/100722	*	1	1475	1559
1	154956067	154956094	transcript/100722	*	1	1560	1587
11	2954075	2954651	transcript/100761	*	1	38	612
11	2958378	2958542	transcript/100761	*	1	613	774
11	2959768	2959915	transcript/100761	*	1	775	921
11	2964685	2964750	transcript/100761	*	1	922	987
11	2969802	2969933	transcript/100761	*	1	988	1119
11	2971447	2971534	transcript/100761	*	1	1120	1207
11	2972102	2972243	transcript/100761	*	1	1208	1349
11	2976024	2976123	transcript/100761	*	1	1350	1449
11	2978284	2978342	transcript/100761	*	1	1450	1508
11	2979207	2979236	transcript/100761	*	1	1509	1538
11	2992253	2992314	transcript/100761	*	1	1539	1600
9	83973286	83973347	transcript/100874	*	-1	23	84
9	83972844	83972972	transcript/100874	*	-1	85	213
9	83971882	83972189	transcript/100874	*	-1	214	521
9	83971672	83971726	transcript/100874	*	-1	522	576
9	83971260	83971356	transcript/100874	*	-1	577	676
9	83970737	83970819	transcript/100874	*	-1	677	759
9	83970162	83970331	transcript/100874	*	-1	760	929
9	83968911	83969380	transcript/100874	*	-1	930	1399
22	44752586	44752627	transcript/100885	*	1	24	65
22	44786457	44786606	transcript/100885	*	1	66	215
22	44802077	44802164	transcript/100885	*	1	216	303
22	44808307	44808438	transcript/100885	*	1	304	435
22	44814672	44814758	transcript/100885	*	1	436	522
22	44822371	44822469	transcript/100885	*	1	523	621
22	44825483	44825593	transcript/100885	*	1	622	732
22	44845269	44845342	transcript/100885	*	1	733	806
22	44847973	44848050	transcript/100885	*	1	807	884
22	44848932	44849060	transcript/100885	*	1	885	1013
22	44859680	44859834	transcript/100885	*	1	1014	1168
22	44862275	44862680	transcript/100885	*	1	1169	1570
6	73517800	73517932	transcript/100899	*	1	21	153
6	73518028	73518262	transcript/100899	*	1	154	388
6	73518352	73518601	transcript/100899	*	1	389	640
6	73518684	73518848	transcript/100899	*	1	641	801
6	73518932	73519227	transcript/100899	*	1	802	1097
6	73519336	73519518	transcript/100899	*	1	1098	1280
6	73519885	73520054	transcript/100899	*	1	1281	1450
6	73520998	73521031	transcript/100899	*	1	1451	1484
2	43223992	43224581	transcript/100903	*	1	37	626
2	43225131	43225752	transcript/100903	*	1	627	1248
2	43226265	43226604	transcript/100903	*	1	1249	1588
20	33720095	33720269	transcript/101107	*	-1	175	175
20	33714674	33714736	transcript/101107	*	-1	176	238
20	33710555	33710753	transcript/101107	*	-1	239	437
20	33707125	33707969	transcript/101107	*	-1	438	1279
20	33705916	33706170	transcript/101107	*	-1	1280	1532
15	78921771	78922201	transcript/101247	*	1	54	482
15	78922989	78923118	transcript/101247	*	1	483	611
15	78925334	78925440	transcript/101247	*	1	612	718
15	78927713	78927783	transcript/101247	*	1	719	789
15	78929414	78929492	transcript/101247	*	1	790	868
15	78931450	78931509	transcript/101247	*	1	869	928
15	78931904	78932041	transcript/101247	*	1	929	1066
15	78932372	78932457	transcript/101247	*	1	1067	1152
15	78934977	78935082	transcript/101247	*	1	1153	1258
15	78935680	78935750	transcript/101247	*	1	1259	1329
15	78937318	78937423	transcript/101247	*	1	1330	1435
15	78939140	78939173	transcript/101247	*	1	1436	1469
15	78944893	78945018	transcript/101247	*	1	1470	1595
7	73303224	73303529	transcript/101251	*	1	56	361
7	73303600	73303739	transcript/101251	*	1	362	501
7	73303825	73303914	transcript/101251	*	1	502	591
7	73303987	73304034	transcript/101251	*	1	592	639
7	73304228	73304407	transcript/101251	*	1	640	819
7	73304746	73304861	transcript/101251	*	1	820	936
7	73304958	73305097	transcript/101251	*	1	937	1076
7	73307394	73307504	transcript/101251	*	1	1077	1187
7	73307585	73307754	transcript/101251	*	1	1188	1357
7	73308428	73308555	transcript/101251	*	1	1358	1485
7	73308700	73308808	transcript/101251	*	1	1486	1594
6	31353958	31354296	transcript/101656	*	1	60	400
6	31354479	31354535	transcript/101656	*	1	401	465
6	31355091	31355223	transcript/101656	*	1	466	598
6	31355317	31355595	transcript/101656	*	1	599	877
6	31356170	31356441	transcript/101656	*	1	878	1149
6	31356687	31356956	transcript/101656	*	1	1150	1418
6	31357085	31357212	transcript/101656	*	1	1419	1546
7	873212	874899	transcript/1017	*	-1	48	1734
7	872470	872559	transcript/1017	*	-1	1735	1824
7	869345	869516	transcript/1017	*	-1	1825	1996
7	865951	866063	transcript/1017	*	-1	1997	2109
7	861379	861463	transcript/1017	*	-1	2110	2194
7	860128	860381	transcript/1017	*	-1	2195	2448
7	857825	857957	transcript/1017	*	-1	2449	2579
7	856353	856398	transcript/1017	*	-1	2580	2625
7	854918	855001	transcript/1017	*	-1	2626	2709
7	853406	853616	transcript/1017	*	-1	2710	2920
7	852810	852949	transcript/1017	*	-1	2921	3061
7	852603	852663	transcript/1017	*	-1	3062	3122
7	851952	852037	transcript/1017	*	-1	3123	3208
7	851382	851486	transcript/1017	*	-1	3209	3311
7	849917	850031	transcript/1017	*	-1	3312	3424
7	849518	849599	transcript/1017	*	-1	3425	3505
7	848418	848613	transcript/1017	*	-1	3506	3700
7	843325	843520	transcript/1017	*	-1	3701	3896
7	841944	842138	transcript/1017	*	-1	3897	4092
7	838796	838984	transcript/1017	*	-1	4093	4281
7	832501	832599	transcript/1017	*	-1	4282	4380
7	816647	816669	transcript/1017	*	-1	4381	4403
