# Supplementary material for: TAGET: a toolkit for analyzing full-length transcripts from long-read sequencing
Source: Nat Commun. 2023 Sep 23;14:5935. doi: 10.1038/s41467-023-41649-0 (PMC10518008; doi:10.1038/s41467-023-41649-0)
Supplement: Supplementary file 18 — Supplementary Data 15 [file 41467_2023_41649_MOESM18_ESM.txt]

Isoform	LGC-133C	LGC-133N	LGC-265C	LGC-265N	LGC-415C	LGC-415N
A2M-201	46.26	76.1	28.73	11.34	23.73	2.61
A2ML1-201	7.93	45.18	12.85	30.05	0	7.82
A2ML1-207	0	0	0	5.1	0	3.26
A4GALT-201	0	0	0	0	2.3	0
AAAS-201	7.93	8.32	12.1	5.1	9.95	7.17
AACS-201	2.64	0	3.78	1.13	1.53	1.3
AADAC-201	0	7.13	0	5.1	0	40.4
AADACL2-201	0	0	0	0	0	1.95
AAED1-201	0	0	0	0	1.53	0
AAGAB-201	19.82	17.84	13.61	10.21	15.31	7.82
AAGAB-207	3.96	0	3.02	1.13	3.06	1.3
AAMDC-202	2.64	0	0	0	1.53	0
AAMDC-206	0	0	0	0	0	1.3
AAMP-209	0	0	0	1.13	0	0
AAR2-201	7.93	9.51	12.85	9.64	9.95	5.21
AAR2-202	0	0	3.02	0	0	0
AARS-201	30.4	9.51	24.95	7.94	3.83	4.56
AARSD1-202	11.89	0	6.05	2.83	5.36	3.26
AASDH-201	0	0	1.51	0	0	0
AASDHPPT-201	6.61	10.7	16.64	4.54	16.84	9.12
AASDHPPT-203	0	0	1.51	0	0	0
AASS-203	0	2.38	0	0	0	0
AATF-208	39.65	9.51	28.73	9.64	16.08	13.68
ABAT-201	2.64	0	0	4.54	2.3	1.3
ABCA5-213	0	0	0	0	1.53	0
ABCA6-201	0	2.38	0	0	0	0
ABCB6-201	5.29	0	8.32	3.97	2.3	3.91
ABCB8-202	5.29	2.38	0	3.97	1.53	2.61
ABCC1-202	0	0	0	0	1.53	0
ABCC3-201	2.64	0	0	0	0	0
ABCC5-202	10.57	0	3.02	0	3.06	0
ABCC5-203	2.64	2.38	3.78	3.97	6.89	0
ABCC5-204	0	0	1.51	1.13	3.83	0
ABCC5-207	0	0	0	0	1.53	0
ABCC5-209	0	0	0	1.7	3.06	0
ABCC5-211	0	0	0	0	1.53	0
ABCD1-201	0	0	2.27	0	2.3	0
ABCD3-202	0	7.13	6.81	5.1	0	0
ABCD4-201	0	2.38	0	0	0	0
ABCD4-218	0	2.38	2.27	0	0	0
ABCE1-201	14.54	10.7	17.39	1.7	9.95	7.82
ABCF1-201	3.96	2.38	10.59	5.1	3.06	2.61
ABCF3-203	26.43	10.7	16.64	6.24	60.47	13.68
ABCG1-203	3.96	0	0	0	3.83	0
ABCG1-205	3.96	0	0	1.13	7.65	0
ABHD10-201	11.89	9.51	13.61	7.94	6.12	4.56
ABHD11-203	0	0	0	0	1.53	0
ABHD12-201	27.75	53.51	19.66	42.52	15.31	26.71
ABHD12-202	7.93	11.89	1.51	3.97	1.53	7.82
ABHD13-201	2.64	0	3.78	2.27	3.06	3.26
ABHD14B-207	0	0	0	0	1.53	2.61
ABHD16A-201	15.86	21.4	13.61	13.04	9.95	11.08
ABHD16A-214	0	0	1.51	0	0	0
ABHD17A-202	9.25	7.13	6.05	3.4	10.72	9.12
ABHD17C-201	0	0	0	0	0	4.56
ABHD2-201	2.64	2.38	3.78	3.97	1.53	1.95
ABHD3-201	47.58	15.46	8.32	17.58	6.12	6.52
ABHD3-209	0	0	0	1.7	0	0
ABHD4-203	6.61	4.76	8.32	3.4	3.06	5.21
ABHD5-205	0	3.57	3.78	5.67	2.3	3.26
ABHD6-201	2.64	2.38	1.51	1.13	0	0
ABHD6-205	0	0	0	1.13	0	0
ABHD8-201	6.61	0	3.02	2.27	2.3	1.3
ABI1-209	9.25	2.38	1.51	3.97	2.3	5.21
ABI1-213	3.96	0	0	0	0	0
ABI2-202	3.96	0	1.51	0	1.53	0
ABI3-201	10.57	3.57	10.59	0	3.83	3.91
ABL1-202	2.64	0	0	0	0	0
ABLIM1-208	2.64	0	0	0	0	0
ABLIM3-203	0	0	0	0	0	1.3
ABO-201	0	0	1.51	11.34	0	0
ABR-201	0	0	0	0	0	1.3
ABRACL-201	3.96	0	5.29	3.4	3.83	3.91
ABT1-201	37	2.38	18.9	4.54	16.84	6.52
ABTB1-201	6.61	0	5.29	0	3.83	0
ABTB1-202	0	0	0	1.7	3.06	0
ABTB1-208	0	2.38	0	1.13	2.3	0
AC003002.1-201	2.64	0	3.02	0	0	0
AC020915.1-201	0	0	6.05	1.13	7.65	1.95
AC069544.2-201	2.64	2.38	1.51	0	0	0
AC091959.3-201	2.64	0	0	1.13	0	0
AC114490.2-201	0	2.38	0	1.13	0	0
AC133555.5-203	0	0	2.27	0	1.53	0
ACAA1-202	9.25	9.51	9.07	9.64	7.65	9.77
ACAA1-203	0	0	2.27	1.13	0	2.61
ACAA2-201	0	0	5.29	0	9.19	1.3
ACAA2-205	0	0	0	0	0	1.3
ACAD11-208	0	0	3.78	0	2.3	1.3
ACAD8-201	2.64	3.57	3.02	3.97	3.83	6.52
ACAD9-201	10.57	17.84	15.88	9.64	4.59	5.86
ACAD9-206	0	0	0	0	0	1.3
ACADM-202	11.89	20.21	11.34	14.74	3.06	7.82
ACADM-203	0	0	0	1.13	0	0
ACADS-201	2.64	9.51	4.54	4.54	6.89	5.21
ACADSB-201	7.93	9.51	3.02	6.24	3.06	3.26
ACADVL-202	0	0	0	1.7	0	1.95
ACADVL-203	47.58	101.07	53.69	96.96	52.82	67.76
ACAP1-201	2.64	0	3.02	0	0	0
ACAP2-201	2.64	2.38	3.02	3.4	0	1.3
ACAP3-202	2.64	4.76	1.51	2.83	1.53	0
ACAT1-201	3.96	13.08	6.05	10.77	6.89	11.73
ACAT2-201	18.5	4.76	15.12	10.21	9.95	10.42
ACBD3-201	5.29	0	4.54	1.13	0	2.61
ACBD5-205	2.64	4.76	3.02	0	1.53	0
ACBD6-201	2.64	0	8.32	1.7	3.06	1.3
ACCS-201	0	0	0	2.27	0	0
ACD-212	0	0	4.54	0	1.53	0
ACE-202	0	0	2.27	0	0	0
ACER1-201	0	2.38	0	5.1	0	3.91
ACER3-212	0	0	0	1.13	0	0
ACIN1-202	0	0	0	1.7	0	0
ACIN1-203	0	0	3.02	0	1.53	0
ACIN1-205	0	0	2.27	1.7	0	1.3
ACKR3-201	63.44	11.89	31	37.42	7.65	17.59
ACKR3-202	7.93	0	2.27	0	0	0
ACO1-201	2.64	4.76	7.56	2.83	0	3.91
ACO2-201	13.22	13.08	13.61	17.01	21.43	12.38
ACOT1-201	2.64	0	0	1.13	0	0
ACOT13-201	0	0	0	1.13	3.06	0
ACOT4-201	0	0	0	1.7	0	0
ACOT7-202	0	0	0	0	1.53	1.3
ACOT7-204	3.96	0	0	1.7	25.26	0
ACOT8-201	0	3.57	3.78	0	2.3	1.3
ACOT9-201	3.96	0	1.51	1.13	1.53	0
ACOT9-204	7.93	0	3.78	1.7	6.89	0
ACOX1-201	7.93	3.57	3.02	15.31	1.53	1.3
ACOX1-202	0	8.32	0	2.27	0	2.61
ACOX3-203	2.64	2.38	1.51	6.8	1.53	0
ACP1-201	7.93	0	18.15	0	21.43	10.42
ACP1-202	2.64	9.51	0	6.8	0	0
ACP1-206	0	0	0	0	3.06	0
ACP1-209	0	0	0	0	2.3	0
ACP2-201	9.25	7.13	7.56	5.67	9.95	3.91
ACP5-201	3.96	0	3.78	3.97	5.36	3.91
ACP5-202	2.64	0	1.51	0	3.83	0
ACP5-212	0	0	0	0	0	2.61
ACP6-205	3.96	3.57	0	0	0	2.61
ACPP-202	0	0	0	2.27	0	0
ACSF3-204	2.64	0	1.51	1.7	0	0
ACSL1-201	3.96	4.76	6.05	2.27	2.3	0
ACSL1-210	3.96	4.76	2.27	2.27	0	0
ACSL3-201	31.72	11.89	11.34	5.1	11.48	5.21
ACSL3-202	7.93	10.7	13.61	5.67	8.42	2.61
ACSL4-202	0	0	0	1.13	0	0
ACSM3-201	0	0	0	1.13	0	0
ACSS1-201	11.89	4.76	2.27	2.83	2.3	2.61
ACSS2-202	2.64	3.57	3.02	2.83	3.06	2.61
ACTA1-202	0	108.2	0	4.54	0	0
ACTA2-201	10.57	41.62	41.59	15.88	77.31	5.21
ACTB-201	2385.48	2034.43	2570.17	1739.53	2151.76	2272.56
ACTB-207	0	3.57	12.1	8.5	10.72	1.3
ACTB-208	0	0	0	0	3.83	0
ACTC1-201	0	2.38	0	0	0	0
ACTG1-201	2.64	0	0	0	0	0
ACTG1-206	0	0	1.51	0	0	0
ACTG1-208	6.61	3.57	2.27	0	3.06	0
ACTG2-201	0	0	1.51	1.7	5.36	0
ACTL6A-202	33.04	4.76	12.1	3.4	58.18	5.21
ACTL6A-203	7.93	0	0	0	9.95	0
ACTL8-201	0	0	8.32	0	0	0
ACTN1-201	48.9	10.7	49.91	1.13	30.62	6.52
ACTN1-204	2.64	0	2.27	0	3.83	0
ACTN2-201	0	5.95	0	0	0	0
ACTN4-201	207.49	117.71	99.81	72.58	65.83	86.65
ACTR1A-201	6.61	11.89	22.68	19.84	12.25	15.64
ACTR1B-201	26.43	20.21	27.98	9.07	19.9	14.99
ACTR2-201	52.86	48.75	62	16.44	22.96	22.8
ACTR3-201	68.72	96.31	88.47	60.1	97.22	50.17
ACTR5-201	3.96	0	4.54	0	3.06	1.3
ACTR6-201	7.93	7.13	3.78	2.83	4.59	3.26
ACTR8-201	0	0	2.27	1.13	1.53	3.26
ACVR1-207	0	0	2.27	0	0	0
ACVR1B-201	9.25	3.57	2.27	1.7	0	0
ACVRL1-201	0	0	1.51	0	1.53	0
ACYP2-202	0	0	0	0	0	1.3
ADA-201	2.64	0	11.34	1.7	3.06	2.61
ADA-206	0	0	0	0	1.53	0
ADA-207	0	2.38	1.51	0	0	0
ADA2-203	0	0	7.56	0	0	0
ADAM10-201	11.89	14.27	9.07	3.97	4.59	3.26
ADAM12-202	0	0	1.51	0	0	0
ADAM15-201	22.47	15.46	13.61	9.07	9.19	3.26
ADAM15-202	0	0	0	2.27	0	2.61
ADAM15-204	13.22	11.89	7.56	5.67	6.89	8.47
ADAM17-201	9.25	5.95	3.78	0	5.36	1.3
ADAM23-201	3.96	0	0	0	0	0
ADAM28-201	2.64	3.57	3.02	0	0	0
ADAM28-206	0	0	1.51	0	0	0
ADAM8-202	0	0	2.27	0	0	0
ADAM9-209	39.65	4.76	21.17	7.94	11.48	1.3
ADAMDEC1-201	7.93	0	5.29	0	1.53	0
ADAMTS1-201	5.29	0	1.51	0	1.53	0
ADAMTS2-201	0	0	3.78	0	0	0
ADAMTS2-202	0	0	2.27	0	0	0
ADAMTSL4-201	7.93	3.57	0	2.27	0	0
ADAP1-201	2.64	3.57	0	1.13	0	0
ADAP1-217	2.64	0	0	0	0	0
ADAP1-218	0	0	0	0	4.59	0
ADAP2-201	0	0	1.51	0	0	0
ADAR-201	0	0	1.51	0	0	0
ADAR-202	21.15	0	14.37	2.83	14.54	1.3
ADAT1-201	2.64	0	2.27	1.13	1.53	0
ADAT2-201	2.64	0	0	0	0	0
ADAT3-201	0	2.38	2.27	0	0	0
ADCK1-201	0	2.38	0	0	0	0
ADCK2-201	6.61	3.57	3.02	1.7	1.53	1.3
ADCK5-201	0	0	3.02	0	1.53	1.95
ADCK5-205	0	0	2.27	2.83	3.83	1.95
ADD1-201	7.93	2.38	1.51	1.13	0	0
ADD1-206	5.29	2.38	1.51	0	0	1.3
ADD1-217	6.61	2.38	0	0	0	0
ADD3-201	10.57	2.38	5.29	1.13	4.59	1.95
ADD3-202	15.86	7.13	1.51	2.83	8.42	1.3
ADD3-203	0	0	2.27	0	0	0
ADGRD1-201	0	0	0	1.13	0	0
ADGRE5-201	0	0	0	0	0	1.3
ADGRE5-203	2.64	2.38	6.05	0	0	0
ADGRF1-202	0	0	0	2.27	0	0
ADGRF1-203	5.29	10.7	5.29	14.74	0	3.26
ADGRF4-201	0	0	0	0	0	1.3
ADGRG1-255	6.61	0	2.27	1.7	1.53	0
ADGRG1-266	7.93	5.95	3.78	1.7	2.3	0
ADGRG1-267	7.93	4.76	0	2.27	0	0
ADGRL2-202	0	0	1.51	1.13	0	0
ADGRL4-201	0	0	3.78	0	0	0
ADH1C-204	0	4.76	0	5.1	0	0
ADH5-201	19.82	3.57	21.17	4.54	23.73	3.26
ADH7-204	0	0	1.51	1.7	0	1.3
ADI1-201	44.93	28.54	27.22	14.74	31.38	18.24
ADIPOQ-201	0	0	0	1.7	0	0
ADIPOR1-201	85.9	122.47	86.96	121.9	58.18	76.88
ADIPOR2-201	0	2.38	0	2.27	0	1.95
ADIRF-202	0	0	0	1.7	0	0
ADK-201	0	2.38	3.02	2.27	0	7.17
ADK-202	7.93	4.76	6.05	5.1	12.25	16.29
ADM-208	0	0	4.54	0	0	0
ADORA2B-201	7.93	0	11.34	2.27	9.19	5.86
ADPGK-201	11.89	5.95	9.07	5.1	5.36	2.61
ADPRH-205	2.64	0	0	0	0	0
ADPRHL2-201	10.57	9.51	9.83	11.91	12.25	9.77
ADRM1-205	0	4.76	0	3.97	3.06	1.95
ADSL-202	0	0	0	0	2.3	0
ADSS-201	15.86	3.57	12.85	5.1	45.16	8.47
ADSSL1-201	0	2.38	0	2.27	4.59	1.3
AEBP1-201	11.89	4.76	44.61	0	29.09	0
AEN-201	2.64	0	3.02	1.7	1.53	0
AES-201	0	0	0	1.7	2.3	3.91
AES-202	9.25	16.65	24.95	9.64	18.37	21.5
AFAP1-201	2.64	0	1.51	0	0	0
AFAP1L2-201	2.64	0	3.78	0	0	0
AFF4-201	0	0	1.51	0	0	0
AFG3L2-201	21.15	9.51	8.32	7.37	8.42	14.33
AFMID-201	2.64	0	0	0	0	0
AFMID-202	0	0	0	0	1.53	0
AFMID-208	0	0	0	0	1.53	0
AFTPH-202	13.22	2.38	8.32	2.83	3.06	5.86
AGA-201	7.93	2.38	3.02	6.8	6.89	2.61
AGAP2-201	0	0	1.51	0	0	0
AGFG2-201	0	9.51	1.51	4.54	0	3.26
AGGF1-201	0	0	0	1.13	3.06	0
AGK-201	19.82	3.57	0	2.27	1.53	1.95
AGL-203	2.64	0	0	0	0	0
AGO2-201	3.96	0	0	0	0	0
AGPAT1-203	6.61	8.32	9.83	5.67	6.12	1.95
AGPAT1-206	2.64	0	0	1.13	0	0
AGPAT2-201	0	0	1.51	0	2.3	1.95
AGPAT3-201	3.96	2.38	3.02	0	0	1.95
AGPAT5-201	2.64	0	4.54	1.13	1.53	0
AGPS-201	5.29	7.13	6.05	0	3.06	0
AGR2-203	9.25	8.32	7.56	7.94	2.3	0
AGR3-201	0	3.57	0	0	0	0
AGRN-201	7.93	0	6.05	3.4	8.42	6.52
AGT-201	0	2.38	0	0	0	0
AGTRAP-201	6.61	5.95	6.81	1.7	11.48	2.61
AGTRAP-203	0	0	2.27	0	0	0
AHCY-201	5.29	23.78	26.47	31.18	16.84	24.11
AHCY-204	0	0	0	0	1.53	0
AHCYL1-201	0	0	3.02	0	0	0
AHCYL1-202	5.29	11.89	9.83	3.97	4.59	9.12
AHI1-201	0	0	0	0	1.53	0
AHNAK-201	0	3.57	0	9.64	0	9.77
AHNAK-202	3.96	16.65	0	0	0	0
AHSA1-201	13.22	2.38	18.9	6.8	20.67	9.12
AHSA2-205	3.96	4.76	4.54	0	0	1.3
AIDA-201	7.93	7.13	3.78	0	1.53	1.95
AIF1L-201	6.61	128.42	6.81	97.52	9.95	57.99
AIF1L-208	0	9.51	0	4.54	0	0
AIFM1-201	10.57	4.76	12.1	6.8	13.01	4.56
AIG1-202	3.96	2.38	6.81	1.13	1.53	1.95
AIM2-202	3.96	0	3.78	0	2.3	0
AIMP1-202	2.64	3.57	5.29	3.97	1.53	4.56
AIMP2-201	6.61	4.76	4.54	3.4	4.59	8.47
AIP-201	0	3.57	9.07	1.7	3.06	3.91
AK1-203	2.64	14.27	8.32	14.74	6.89	5.21
AK2-202	10.57	2.38	24.2	8.5	21.43	9.12
AK3-202	7.93	16.65	15.12	18.14	0	11.08
AK4-202	0	0	0	0	2.3	1.3
AK6-202	0	3.57	1.51	1.13	3.83	1.95
AKAP1-202	5.29	8.32	6.05	0	0	1.3
AKAP10-201	5.29	2.38	3.78	2.27	0	0
AKAP12-202	2.64	0	0	0	0	0
AKAP13-203	2.64	0	0	0	0	1.3
AKAP13-211	0	7.13	0	0	1.53	0
AKAP17A-201	5.29	7.13	6.81	1.7	1.53	3.26
AKAP17A-203	0	0	0	1.13	1.53	0
AKAP7-202	0	0	0	0	2.3	0
AKAP7-205	0	0	0	0	2.3	0
AKAP7-209	0	0	0	0	2.3	0
AKAP8-201	3.96	2.38	2.27	1.7	5.36	0
AKAP8L-201	7.93	10.7	10.59	6.8	8.42	4.56
AKIP1-201	0	0	1.51	0	0	0
AKIP1-203	0	0	2.27	0	0	1.3
AKIRIN1-202	13.22	8.32	9.07	7.94	8.42	1.3
AKIRIN1-203	0	0	0	0	1.53	0
AKIRIN2-201	17.18	7.13	11.34	10.21	13.01	3.26
AKNA-206	0	0	2.27	0	0	0
AKR1A1-202	3.96	11.89	2.27	1.7	6.89	8.47
AKR1A1-214	2.64	0	0	1.7	3.83	1.3
AKR1B1-201	18.5	5.95	10.59	3.97	22.96	3.91
AKR1B1-205	2.64	0	2.27	1.13	3.83	0
AKR1B10-201	3.96	0	7.56	74.84	26.03	52.12
AKR1C1-202	2.64	0	0	3.4	0	1.3
AKR1C2-201	33.04	7.13	17.39	27.78	38.27	1.95
AKR1C2-202	2.64	0	0	0	0	0
AKR1C3-201	19.82	0	12.1	24.95	29.09	29.97
AKR1C3-209	0	0	0	1.13	3.83	0
AKR7A2-201	0	0	4.54	1.13	7.65	7.17
AKT1-203	3.96	0	0	1.7	1.53	0
AKT1S1-204	0	3.57	4.54	0	1.53	0
AKT1S1-207	13.22	0	21.17	7.94	18.37	15.64
AKT2-206	11.89	4.76	4.54	2.83	3.83	2.61
AKTIP-202	10.57	7.13	3.02	13.61	3.06	8.47
AKTIP-212	0	2.38	0	0	0	0
ALAD-201	6.61	10.7	5.29	9.07	3.06	8.47
ALAD-208	2.64	0	0	0	0	0
ALAS1-201	0	0	2.27	0	0	0
ALAS1-204	9.25	5.95	12.85	16.44	14.54	12.38
ALAS1-205	5.29	0	1.51	1.7	1.53	0
ALCAM-201	11.89	9.51	3.02	2.27	6.12	0
ALDH16A1-201	2.64	4.76	3.02	2.27	0	0
ALDH16A1-202	0	0	1.51	0	0	0
ALDH1A1-201	6.61	35.67	6.81	34.59	446.27	49.52
ALDH1A3-201	6.61	5.95	7.56	5.67	3.83	0
ALDH1B1-201	7.93	3.57	3.02	0	3.06	0
ALDH1L1-203	0	0	0	1.7	0	0
ALDH2-201	22.47	32.1	26.47	34.59	16.84	53.43
ALDH3A1-201	15.86	74.91	40.08	297.1	90.33	571.4
ALDH3A1-205	6.61	13.08	1.51	2.27	6.12	0
ALDH3A1-207	0	3.57	0	5.67	0	7.82
ALDH3A1-212	2.64	3.57	3.78	19.84	9.95	38.44
ALDH3A2-202	0	0	0	1.13	0	0
ALDH3A2-203	0	3.57	2.27	0	0	0
ALDH3B1-201	6.61	14.27	1.51	1.13	0	0
ALDH3B2-201	6.61	36.86	21.17	31.75	0	25.41
ALDH5A1-202	0	0	0	0	2.3	0
ALDH6A1-202	9.25	21.4	5.29	12.47	0	3.91
ALDH9A1-201	26.43	30.91	32.51	36.85	13.78	46.91
ALDOA-201	0	0	0	0	1.53	0
ALDOA-204	0	15.46	0	5.1	0	0
ALDOA-213	2.64	2.38	3.78	2.27	2.3	1.3
ALDOC-201	0	0	3.02	1.7	2.3	3.26
ALDOC-203	0	0	0	1.13	1.53	1.95
ALG1-201	11.89	0	7.56	5.67	3.83	4.56
ALG11-202	0	8.32	3.02	0	0	0
ALG11-203	0	0	1.51	0	0	0
ALG12-201	15.86	8.32	4.54	5.1	10.72	5.21
ALG14-201	0	2.38	1.51	0	0	0
ALG1L-201	2.64	0	0	0	6.12	0
ALG1L2-203	0	0	0	0	1.53	0
ALG2-201	2.64	0	0	1.7	0	0
ALG2-203	6.61	0	11.34	5.67	13.78	2.61
ALG3-201	21.15	8.32	18.15	6.8	55.11	6.52
ALG3-205	0	0	0	0	1.53	0
ALG5-201	5.29	3.57	9.83	0	3.06	4.56
ALG6-202	3.96	2.38	4.54	2.83	1.53	5.21
ALG8-201	7.93	2.38	5.29	2.83	4.59	1.95
ALG9-215	0	0	0	1.13	0	0
ALKBH1-201	0	2.38	0	0	3.83	1.95
ALKBH3-201	5.29	0	5.29	2.83	3.83	0
ALKBH4-201	2.64	0	2.27	2.27	5.36	4.56
ALKBH5-201	18.5	17.84	16.64	10.77	13.01	2.61
ALKBH6-202	2.64	0	1.51	0	1.53	1.3
ALKBH7-201	5.29	0	2.27	2.27	3.06	0
ALKBH8-205	0	0	1.51	0	0	0
ALOX12-201	0	4.76	0	17.01	0	14.33
ALOX12B-201	0	0	0	0	0	1.3
ALOX15B-202	0	0	1.51	0	0	0
ALOX5-201	0	0	3.02	0	0	1.95
ALPK3-201	0	0	0	1.7	0	0
ALS2CL-201	0	5.95	0	0	0	0
ALS2CL-203	0	0	0	0	0	1.3
AMD1-204	10.57	9.51	7.56	8.5	9.95	9.77
AMDHD2-201	0	0	2.27	0	0	1.95
AMFR-201	7.93	10.7	3.78	6.24	3.83	7.17
AMMECR1L-201	0	0	0	0	1.53	0
AMN1-201	0	0	2.27	0	0	0
AMPD2-202	2.64	0	2.27	0	0	0
AMPD3-203	2.64	0	0	0	0	0
AMY1A-201	0	10.7	0	0	0	0
AMZ2-203	0	2.38	4.54	2.27	9.19	3.26
AMZ2-219	13.22	0	0	0	0	0
ANAPC1-201	0	0	1.51	0	1.53	1.3
ANAPC10-209	0	0	0	0	1.53	0
ANAPC11-208	0	0	0	0	3.06	0
ANAPC13-201	11.89	5.95	9.83	6.24	11.48	6.52
ANAPC13-204	0	0	3.78	2.83	8.42	1.3
ANAPC13-206	0	0	0	0	0	1.3
ANAPC16-201	0	0	0	2.83	3.06	3.91
ANAPC16-203	0	0	1.51	0	0	0
ANAPC16-205	0	0	0	1.13	0	1.95
ANAPC2-201	7.93	9.51	3.78	2.27	11.48	1.3
ANAPC5-201	15.86	21.4	26.47	14.74	18.37	11.08
ANAPC5-205	5.29	2.38	4.54	1.13	3.06	2.61
ANAPC5-218	11.89	8.32	1.51	10.21	10.72	7.17
ANAPC7-203	7.93	5.95	5.29	6.8	8.42	6.52
ANGEL1-201	0	0	0	1.7	0	1.3
ANGPTL1-201	0	4.76	0	1.13	0	0
ANGPTL1-202	0	7.13	0	0	0	0
ANGPTL2-202	7.93	2.38	2.27	0	6.89	0
ANGPTL4-202	0	0	0	0	2.3	0
ANGPTL7-201	0	2.38	0	0	0	0
ANK3-202	0	0	0	0	1.53	0
ANKH-201	2.64	2.38	6.05	1.7	3.06	0
ANKHD1-207	0	2.38	0	0	0	1.3
ANKLE2-201	15.86	10.7	12.1	2.83	3.06	2.61
ANKMY1-208	0	4.76	0	0	0	0
ANKMY2-201	5.29	4.76	3.02	3.4	1.53	3.91
ANKRA2-201	3.96	4.76	3.02	1.13	4.59	0
ANKRD10-201	2.64	4.76	4.54	1.7	5.36	1.95
ANKRD12-201	0	0	2.27	1.7	0	1.3
ANKRD13A-201	3.96	5.95	1.51	1.13	3.06	1.3
ANKRD13C-202	2.64	8.32	3.78	1.13	3.06	0
ANKRD13D-201	0	0	0	1.13	0	0
ANKRD13D-212	0	0	0	0	1.53	0
ANKRD17-201	0	3.57	3.02	1.13	1.53	0
ANKRD17-203	3.96	0	0	0	0	0
ANKRD22-201	0	0	0	0	0	3.26
ANKRD23-203	0	2.38	0	0	0	0
ANKRD26-201	3.96	0	0	0	1.53	0
ANKRD27-201	7.93	4.76	3.78	2.27	5.36	1.3
ANKRD35-201	0	0	0	6.8	0	3.91
ANKRD36B-203	0	2.38	0	0	0	0
ANKRD36C-205	0	0	0	1.13	0	0
ANKRD37-201	0	0	0	1.13	0	0
ANKRD40-201	0	0	0	0	1.53	0
ANKRD49-210	0	0	3.02	2.83	3.06	3.26
ANKRD6-204	2.64	0	0	0	1.53	0
ANKRD65-201	0	2.38	3.78	0	11.48	0
ANKRD65-204	2.64	0	0	0	0	0
ANKRD9-201	0	0	0	0	3.06	0
ANKRD9-205	2.64	0	0	0	2.3	0
ANKZF1-201	2.64	0	3.02	0	1.53	0
ANKZF1-211	0	0	1.51	0	0	0
ANLN-201	2.64	0	3.02	0	0	1.3
ANLN-202	3.96	0	1.51	0	0	1.3
ANO10-201	2.64	5.95	4.54	7.94	3.83	5.21
ANO6-201	2.64	0	0	0	0	0
ANO9-201	0	0	0	0	0	1.3
ANP32A-203	21.15	13.08	25.71	11.91	18.37	16.94
ANP32B-201	18.5	4.76	22.68	9.64	35.98	16.94
ANP32E-208	7.93	2.38	13.61	2.27	12.25	5.21
ANPEP-201	0	0	1.51	0	0	0
ANTXR1-201	2.64	0	6.05	0	1.53	1.3
ANTXR1-203	0	0	0	0	3.06	0
ANTXR2-203	0	0	1.51	1.13	0	0
ANXA1-201	327.76	3191.36	597.36	2134.73	1508.76	3050.5
ANXA11-202	9.25	17.84	7.56	18.71	6.89	16.94
ANXA11-203	31.72	73.72	27.98	58.97	26.79	34.53
ANXA2-201	0	3.57	0	0	2.3	0
ANXA2-202	3.96	2.38	2.27	1.7	6.89	1.95
ANXA2-203	80.62	32.1	50.66	34.02	108.7	46.26
ANXA2-204	288.11	445.89	355.39	290.3	923.93	501.03
ANXA3-201	22.47	15.46	12.1	5.1	26.03	9.12
ANXA4-201	15.86	3.57	9.83	2.83	18.37	12.38
ANXA4-202	5.29	0	0	0	0	0
ANXA4-203	0	2.38	0	0	0	0
ANXA5-201	76.65	38.05	102.08	24.95	140.08	32.58
ANXA6-201	5.29	7.13	12.1	2.83	7.65	2.61
ANXA7-202	37	38.05	44.61	29.48	82.67	36.49
ANXA8-205	68.72	141.49	2.27	0	25.26	3.26
ANXA8L1-201	0	0	0	1.13	0	0
ANXA8L1-202	6.61	0	0	0	0	0
ANXA8L1-206	30.4	32.1	92.25	122.47	19.9	169.4
ANXA9-201	5.29	24.97	3.02	32.89	0	28.67
AOC1-201	0	0	0	1.13	1.53	0
AP1AR-201	30.4	14.27	9.83	5.67	9.19	9.77
AP1AR-202	2.64	0	0	0	1.53	0
AP1B1-201	0	2.38	0	0	0	0
AP1B1-208	18.5	29.73	5.29	9.64	9.95	8.47
AP1G2-202	15.86	21.4	9.07	10.77	4.59	7.17
AP1M1-201	15.86	7.13	13.61	5.67	11.48	3.91
AP1S2-201	6.61	2.38	5.29	0	16.84	1.3
AP1S3-203	3.96	0	2.27	0	6.12	0
AP2A1-201	9.25	5.95	8.32	4.54	3.06	5.21
AP2B1-211	2.64	2.38	0	0	0	0
AP2B1-221	2.64	0	0	0	0	0
AP2M1-202	453.31	190.25	168.62	125.87	750.17	115.97
AP2S1-201	9.25	5.95	6.81	7.37	19.9	6.52
AP2S1-203	0	0	0	0	1.53	0
AP2S1-209	0	0	0	0	3.06	0
AP3B1-201	0	2.38	2.27	1.13	2.3	1.95
AP3D1-202	0	0	2.27	0	0	0
AP3M1-201	3.96	0	5.29	2.27	2.3	1.95
AP3M1-202	6.61	0	3.02	1.7	0	1.3
AP3M2-202	9.25	0	4.54	0	0	0
AP3S1-201	21.15	21.4	9.07	10.77	28.32	15.64
AP3S2-202	0	0	0	0	1.53	0
AP4B1-201	0	0	0	1.13	0	0
AP5B1-201	3.96	2.38	2.27	1.7	3.06	1.3
AP5M1-201	10.57	14.27	6.81	9.07	5.36	5.86
AP5Z1-201	6.61	0	10.59	1.13	3.83	0
APBA3-201	3.96	0	6.81	5.67	2.3	1.3
APBB1IP-202	3.96	0	2.27	0	0	0
APBB3-215	0	0	0	0	1.53	1.3
APC-205	0	0	0	0	3.06	0
APCDD1-201	0	0	0	3.4	3.06	1.3
APEH-201	14.54	8.32	7.56	10.77	6.12	13.68
APEX1-201	10.57	5.95	15.12	4.54	20.67	13.68
APEX1-206	3.96	0	0	0	0	0
APEX2-201	9.25	3.57	7.56	3.4	5.36	7.82
APH1A-201	2.64	0	3.78	0	2.3	0
APH1A-202	0	0	1.51	0	0	0
APH1A-203	14.54	3.57	7.56	7.37	11.48	13.68
APIP-201	2.64	0	3.02	1.13	6.89	1.95
APLN-201	0	0	0	0	1.53	0
APLP1-201	0	0	2.27	0	6.12	0
APLP2-201	2.64	0	1.51	0	1.53	0
APLP2-203	11.89	7.13	7.56	3.4	10.72	3.26
APLP2-210	18.5	10.7	18.15	9.64	13.01	6.52
APMAP-201	47.58	17.84	34.78	14.17	10.72	11.08
APOBEC3A-205	0	0	1.51	1.13	1.53	0
APOBEC3B-201	6.61	0	0	0	32.92	1.3
APOBEC3C-201	9.25	4.76	17.39	5.1	22.96	11.73
APOBEC3D-201	0	0	3.78	0	0	0
APOBEC3G-201	0	0	8.32	0	3.83	0
APOD-201	0	10.7	5.29	9.64	0	4.56
APOE-201	15.86	2.38	141.4	7.94	47.46	0
APOE-203	0	0	2.27	0	0	0
APOL1-203	0	0	4.54	0	0	0
APOL1-206	2.64	0	2.27	0	0	0
APOL3-206	0	0	0	0	0	1.3
APOL3-209	0	0	0	0	1.53	0
APOL3-212	6.61	0	2.27	0	2.3	0
APOL6-201	9.25	3.57	9.83	4.54	3.83	1.95
APOM-203	0	0	0	0	0	1.3
APOPT1-201	0	0	3.02	2.83	7.65	1.95
APOPT1-202	0	0	0	0	1.53	0
APP-201	6.61	9.51	15.12	2.27	16.08	3.91
APP-202	0	0	2.27	0	6.12	0
APP-204	7.93	0	10.59	2.27	13.01	3.91
APP-205	0	0	0	0	2.3	0
APPBP2-201	23.79	8.32	3.02	2.83	3.83	0
APPL1-201	0	7.13	1.51	0	0	0
APPL2-213	0	0	1.51	0	0	0
APRT-201	23.79	9.51	6.05	6.24	17.61	4.56
APRT-202	5.29	3.57	0	2.27	3.06	5.86
APTX-205	0	3.57	0	5.1	1.53	3.26
APTX-220	0	2.38	0	0	0	0
AQP3-201	40.97	228.29	175.43	213.76	63.53	552.5
AQP3-202	0	0	0	1.13	0	0
AQP5-201	3.96	28.54	7.56	24.95	0	1.95
AQP7-201	0	0	0	1.13	0	0
AQR-201	0	2.38	1.51	0	0	0
ARAP1-201	2.64	0	3.78	0	0	1.3
ARAP1-205	0	2.38	1.51	1.13	1.53	0
ARAP2-201	5.29	2.38	3.02	0	1.53	0
ARC-201	0	0	0	0	0	9.77
ARCN1-201	22.47	17.84	29.49	11.34	10.72	10.42
ARCN1-203	0	2.38	0	0	0	0
ARCN1-205	0	0	0	0	1.53	0
AREG-201	2.64	0	0	1.7	12.25	0
ARF1-201	185.02	121.28	134.6	100.92	158.45	109.46
ARF1-204	3.96	0	0	0	0	0
ARF3-201	34.36	16.65	21.93	13.04	16.84	9.12
ARF4-201	27.75	42.81	35.54	38.56	47.46	34.53
ARF4-204	0	0	1.51	1.13	1.53	0
ARF4-206	0	0	1.51	0	0	0
ARF5-201	34.36	10.7	15.88	17.58	32.92	18.89
ARF5-204	0	0	4.54	0	3.06	3.26
ARF6-201	48.9	85.61	86.2	83.35	56.65	80.79
ARFGAP1-203	5.29	5.95	5.29	0	1.53	1.95
ARFGAP2-205	7.93	3.57	8.32	6.24	3.06	1.3
ARFGAP3-201	14.54	3.57	14.37	11.91	19.14	1.95
ARFGEF1-201	0	0	0	2.83	0	0
ARFGEF2-201	2.64	0	0	0	0	0
ARFGEF3-201	0	0	0	1.13	0	0
ARFIP1-201	3.96	3.57	4.54	1.13	0	1.3
ARFIP1-202	0	0	2.27	1.13	0	0
ARFIP1-203	0	0	0	2.83	0	0
ARFIP1-205	3.96	2.38	3.02	1.13	1.53	1.3
ARFIP2-201	2.64	2.38	3.02	2.83	2.3	0
ARFIP2-202	0	0	3.78	1.7	3.83	3.26
ARFRP1-202	0	0	0	1.13	0	0
ARFRP1-214	7.93	4.76	12.1	4.54	7.65	7.82
ARG2-201	0	0	1.51	2.27	0	3.26
ARGLU1-203	17.18	7.13	18.9	11.34	17.61	10.42
ARHGAP1-201	34.36	49.94	18.15	18.14	9.19	14.99
ARHGAP10-201	0	4.76	0	6.24	0	3.91
ARHGAP15-201	0	0	1.51	0	0	0
ARHGAP17-201	0	2.38	3.02	1.7	0	0
ARHGAP17-202	0	2.38	3.02	3.4	0	0
ARHGAP18-201	5.29	2.38	6.81	0	0	0
ARHGAP24-203	0	0	0	0	2.3	0
ARHGAP25-202	6.61	0	0	0	0	0
ARHGAP27-202	3.96	2.38	0	2.27	1.53	1.3
ARHGAP4-201	6.61	2.38	2.27	0	0	0
ARHGAP45-201	3.96	0	3.02	0	0	0
ARHGAP8-204	0	0	0	0	1.53	0
ARHGAP9-204	0	0	2.27	0	0	0
ARHGDIA-211	3.96	0	2.27	3.97	1.53	1.3
ARHGDIA-217	2.64	0	3.78	0	2.3	1.3
ARHGDIB-201	10.57	13.08	26.47	7.37	8.42	12.38
ARHGEF1-203	10.57	8.32	3.02	3.4	6.12	2.61
ARHGEF10L-203	2.64	0	0	0	0	0
ARHGEF12-201	0	0	1.51	0	0	1.3
ARHGEF12-202	0	2.38	0	0	0	1.3
ARHGEF16-203	3.96	0	2.27	1.13	0	0
ARHGEF19-201	0	0	0	1.13	1.53	5.21
ARHGEF2-202	0	3.57	0	0	0	0
ARHGEF2-208	2.64	0	0	0	0	0
ARHGEF26-202	5.29	0	0	0	0	0
ARHGEF3-201	0	0	3.78	1.13	2.3	1.3
ARHGEF3-213	0	0	0	1.13	0	0
ARHGEF35-201	14.54	14.27	8.32	6.8	9.95	7.82
ARHGEF37-201	0	0	1.51	5.1	2.3	1.95
ARHGEF40-201	0	0	0	0	1.53	0
ARHGEF5-201	3.96	5.95	1.51	0	0	0
ARHGEF7-204	0	0	1.51	0	0	0
ARID3A-201	2.64	0	1.51	0	0	0
ARID5A-201	0	3.57	6.05	1.13	2.3	3.26
ARID5A-202	6.61	0	2.27	1.13	3.83	0
ARID5B-201	5.29	0	3.78	3.4	3.06	2.61
ARID5B-202	0	2.38	3.78	0	0	1.3
ARIH2-201	7.93	2.38	2.27	1.13	2.3	1.3
ARIH2-205	10.57	5.95	4.54	2.27	3.06	0
ARL1-201	5.29	15.46	11.34	11.91	12.25	9.77
ARL11-201	0	0	0	0	1.53	0
ARL14-201	0	2.38	1.51	0	0	0
ARL14EP-201	0	0	2.27	1.13	4.59	1.3
ARL15-202	0	0	1.51	0	0	0
ARL16-204	7.93	4.76	6.81	5.1	12.25	4.56
ARL16-213	0	0	0	0	0	1.3
ARL17A-202	2.64	2.38	1.51	1.13	1.53	1.95
ARL2-206	0	0	0	1.13	0	0
ARL2BP-201	52.86	32.1	27.22	25.51	29.85	25.41
ARL2BP-203	0	0	1.51	0	0	0
ARL3-201	0	0	0	1.13	1.53	0
ARL4D-201	15.86	21.4	34.78	23.25	32.92	22.15
ARL5A-201	47.58	32.1	24.2	14.17	27.56	20.85
ARL5B-201	2.64	5.95	0	0	0	0
ARL6-204	0	0	0	0	1.53	0
ARL6IP1-201	93.83	49.94	80.15	61.24	101.04	63.2
ARL6IP4-201	0	3.57	6.05	0	0	0
ARL6IP4-210	0	2.38	5.29	2.83	6.89	5.21
ARL6IP4-220	3.96	2.38	0	5.1	7.65	3.26
ARL6IP5-201	27.75	40.43	69.57	39.69	35.98	28.67
ARL6IP6-201	9.25	4.76	10.59	0	9.19	3.26
ARL8A-201	3.96	9.51	8.32	1.13	3.06	5.86
ARMC1-201	5.29	0	8.32	2.27	1.53	3.91
ARMC10-202	3.96	0	0	0	0	0
ARMC10-205	0	0	0	0	1.53	1.3
ARMC10-208	3.96	8.32	8.32	3.4	17.61	4.56
ARMC10-209	0	2.38	1.51	2.27	3.06	0
ARMC6-201	2.64	0	0	1.13	1.53	2.61
ARMC6-202	0	8.32	3.02	2.83	1.53	2.61
ARMC6-206	2.64	0	2.27	1.13	0	1.95
ARMC7-201	0	0	3.02	2.27	3.83	0
ARMC8-210	3.96	0	0	0	1.53	0
ARMC8-217	2.64	2.38	1.51	0	1.53	0
ARMC8-221	0	0	0	1.13	0	0
ARMCX1-201	0	0	3.02	1.7	2.3	0
ARMCX2-203	2.64	0	1.51	0	0	0
ARMCX3-201	0	0	2.27	0	0	1.95
ARMCX3-203	7.93	3.57	13.61	4.54	5.36	3.26
ARMCX5-201	0	0	0	1.13	0	1.3
ARMCX5-205	0	2.38	0	0	0	1.95
ARMCX6-206	2.64	2.38	2.27	1.13	0	0
ARMT1-201	38.33	13.08	5.29	6.24	15.31	3.91
ARNTL2-201	27.75	11.89	1.51	7.94	3.06	2.61
ARNTL2-202	2.64	0	0	0	0	0
ARNTL2-203	5.29	2.38	0	3.97	0	0
ARNTL2-204	0	2.38	1.51	1.13	0	0
ARPC1A-201	31.72	16.65	27.22	14.74	42.87	31.27
ARPC1B-201	66.08	14.27	52.17	5.1	68.13	14.33
ARPC2-202	81.94	96.31	108.89	60.1	125.54	108.81
ARPC3-201	14.54	10.7	15.12	15.31	26.03	20.85
ARPC4-201	15.86	7.13	9.83	9.64	10.72	14.33
ARPC4-208	2.64	0	0	1.7	0	0
ARPC5-202	126.87	78.48	100.57	87.32	71.96	66.46
ARPC5L-202	0	0	0	1.13	1.53	0
ARPP19-203	0	0	0	1.13	0	0
ARRB1-201	0	2.38	0	0	0	0
ARRB2-201	5.29	3.57	6.05	2.83	5.36	1.3
ARRB2-216	5.29	0	3.02	2.27	5.36	1.3
ARRDC1-201	9.25	10.7	14.37	6.8	11.48	5.86
ARRDC2-202	2.64	2.38	3.02	1.13	0	1.95
ARRDC3-201	3.96	8.32	9.07	3.97	3.83	4.56
ARRDC4-201	9.25	0	3.02	2.27	0	0
ARSA-202	5.29	0	6.81	1.13	2.3	1.3
ARSA-203	0	2.38	0	1.7	1.53	0
ARSA-205	0	2.38	0	0	0	0
ARSB-201	0	2.38	0	0	0	0
ARSD-202	11.89	4.76	1.51	2.83	0	0
ARSG-209	0	0	0	0	0	1.3
ARSJ-201	0	0	0	0	2.3	0
ARSK-201	0	0	0	0	1.53	0
ARV1-201	0	2.38	5.29	1.7	6.89	1.95
ASAH1-203	0	0	0	0	0	1.3
ASAP3-201	2.64	0	3.02	0	0	0
ASB1-201	0	0	0	0	3.06	0
ASB13-201	0	3.57	4.54	2.27	3.06	1.3
ASB2-203	0	0	0	1.13	0	0
ASB3-201	0	0	3.78	5.67	4.59	2.61
ASB3-202	0	0	2.27	1.13	1.53	0
ASB6-201	2.64	3.57	6.81	6.8	3.83	1.3
ASB7-201	0	0	2.27	0	0	0
ASB9-203	2.64	0	0	0	0	0
ASCC1-202	0	0	1.51	0	0	0
ASCC2-201	6.61	5.95	9.07	8.5	3.06	0
ASCC2-202	3.96	3.57	5.29	5.1	4.59	3.26
ASCC3-204	0	0	0	1.13	0	0
ASF1A-201	13.22	16.65	16.64	6.24	16.08	3.26
ASF1B-201	6.61	0	4.54	1.7	17.61	6.52
ASH2L-201	13.22	0	11.34	2.83	5.36	3.91
ASH2L-202	0	0	1.51	0	0	0
ASL-201	0	2.38	1.51	0	1.53	1.95
ASL-204	0	0	0	0	0	1.3
ASMTL-201	3.96	4.76	1.51	3.4	3.06	1.3
ASNS-201	0	0	0	0	2.3	0
ASNS-202	2.64	0	3.02	2.83	6.12	3.91
ASNSD1-201	19.82	9.51	9.83	9.07	2.3	3.26
ASNSD1-202	0	2.38	0	0	0	0
ASPG-206	0	0	0	0	0	1.3
ASPH-201	17.18	20.21	6.05	9.64	0	2.61
ASPH-203	2.64	0	2.27	2.27	0	0
ASPH-205	5.29	0	1.51	1.7	4.59	0
ASPH-211	6.61	8.32	6.05	4.54	2.3	1.95
ASPHD2-201	2.64	0	0	0	2.3	1.3
ASPN-201	0	0	3.02	0	3.06	0
ASPN-202	0	5.95	36.3	0	34.45	0
ASPSCR1-202	11.89	4.76	0	1.13	11.48	3.26
ASRGL1-201	0	0	0	1.13	0	0
ASS1-201	3.96	4.76	22.68	3.97	5.36	7.82
ASTE1-201	0	3.57	1.51	0	1.53	0
ASTE1-206	0	0	1.51	0	0	0
ATAD1-201	2.64	0	0	0	0	0
ATAD2B-201	0	0	1.51	1.13	0	0
ATAD3A-203	5.29	7.13	3.78	1.7	9.19	3.26
ATF1-201	13.22	3.57	6.05	4.54	2.3	3.26
ATF2-201	2.64	3.57	5.29	1.7	1.53	0
ATF3-202	0	5.95	15.88	6.8	6.12	0
ATF5-202	2.64	0	0	0	1.53	0
ATF6-201	15.86	7.13	9.07	3.4	13.01	5.86
ATF7-201	0	2.38	0	0	0	0
ATG10-201	0	0	0	0	1.53	0
ATG101-201	10.57	2.38	7.56	3.4	13.01	4.56
ATG101-207	0	0	0	0	0	1.3
ATG12-208	2.64	2.38	1.51	3.4	5.36	1.3
ATG13-203	14.54	9.51	7.56	8.5	3.83	0
ATG14-201	2.64	0	3.02	6.24	5.36	2.61
ATG16L1-205	0	0	2.27	1.13	0	0
ATG16L2-201	0	0	2.27	0	0	0
ATG16L2-202	0	0	0	0	2.3	0
ATG16L2-203	0	0	0	0	1.53	0
ATG2B-202	0	0	0	0	1.53	0
ATG3-201	10.57	15.46	10.59	4.54	17.61	12.38
ATG4A-203	2.64	3.57	3.02	5.67	5.36	3.91
ATG4B-205	2.64	0	8.32	1.13	3.06	1.3
ATG4B-220	3.96	0	0	0	0	0
ATG4C-201	0	0	3.02	1.13	1.53	0
ATG4C-203	2.64	0	1.51	1.13	0	0
ATG4D-201	2.64	7.13	6.05	2.83	4.59	5.86
ATG4D-204	0	4.76	3.02	3.97	1.53	4.56
ATG4D-209	0	0	0	1.13	0	0
ATG5-204	13.22	0	9.07	1.13	5.36	1.3
ATG7-201	0	3.57	3.78	5.67	0	3.91
ATG9A-201	0	4.76	4.54	1.7	0	0
ATG9A-202	0	0	1.51	1.7	0	0
ATG9A-205	0	0	0	1.13	0	1.3
ATIC-201	19.82	5.95	9.07	2.83	12.25	4.56
ATIC-207	2.64	0	0	0	0	0
ATL1-202	0	0	0	1.13	6.12	0
ATL2-201	7.93	4.76	12.1	0	3.06	1.95
ATL3-201	6.61	5.95	5.29	2.83	4.59	3.91
ATL3-203	2.64	0	0	0	0	0
ATMIN-201	0	0	1.51	1.13	0	0
ATP10D-201	0	3.57	0	0	0	0
ATP11B-201	3.96	2.38	0	3.4	0	0
ATP12A-202	2.64	0	0	1.7	0	0
ATP13A1-202	11.89	10.7	6.81	1.7	2.3	0
ATP13A2-201	6.61	2.38	1.51	0	1.53	0
ATP13A2-203	0	0	0	0	1.53	0
ATP13A4-202	0	2.38	1.51	3.97	0	0
ATP13A5-201	18.5	0	0	0	0	0
ATP1A1-201	241.85	159.33	168.62	58.97	50.52	32.58
ATP1B2-201	2.64	0	2.27	0	0	0
ATP1B3-201	37	21.4	52.93	23.81	148.5	46.91
ATP23-201	0	0	0	0	1.53	0
ATP2A2-203	2.64	2.38	0	0	0	0
ATP2A3-204	0	0	1.51	0	0	0
ATP2B1-204	2.64	4.76	3.78	1.7	18.37	3.91
ATP2C1-214	2.64	2.38	0	0	0	0
ATP2C1-218	5.29	0	1.51	0	0	1.95
ATP2C2-201	0	0	0	0	0	1.3
ATP5B-201	133.48	74.91	120.23	91.85	95.68	155.72
ATP5C1-201	0	0	3.02	0	3.83	1.3
ATP5C1-202	26.43	21.4	34.78	12.47	37.51	23.46
ATP5D-202	2.64	5.95	6.05	5.67	10.72	5.86
ATP5E-201	7.93	9.51	12.1	8.5	19.9	13.68
ATP5F1-201	0	0	0	0	0	1.3
ATP5F1-202	10.57	13.08	29.49	17.58	17.61	25.41
ATP5G1-201	0	2.38	3.78	0	5.36	4.56
ATP5G1-202	3.96	0	0	6.8	0	0
ATP5G1-207	0	0	0	1.13	0	0
ATP5G3-201	7.93	8.32	12.1	6.24	16.08	10.42
ATP5H-201	6.61	4.76	1.51	5.1	16.84	9.77
ATP5I-201	14.54	7.13	4.54	10.21	26.03	11.73
ATP5I-202	0	0	0	1.13	0	0
ATP5J-201	14.54	16.65	13.61	9.64	20.67	11.73
ATP5J2-201	14.54	0	4.54	0	16.84	0
ATP5J2-203	0	9.51	0	6.24	0	6.52
ATP5L-201	5.29	7.13	13.61	10.77	17.61	21.5
ATP5O-201	14.54	21.4	8.32	15.31	35.21	15.64
ATP5S-207	0	0	3.02	0	0	1.95
ATP5SL-201	5.29	7.13	4.54	6.24	2.3	1.95
ATP5SL-208	0	0	1.51	0	0	0
ATP6AP1-201	89.87	68.96	93.01	103.19	75.02	47.56
ATP6V0A1-201	0	0	0	1.13	0	0
ATP6V0A1-203	0	7.13	3.02	1.7	2.3	0
ATP6V0A2-201	9.25	3.57	3.02	1.13	4.59	0
ATP6V0A4-203	0	4.76	0	5.67	0	1.3
ATP6V0B-201	2.64	0	2.27	1.13	1.53	0
ATP6V0B-205	13.22	15.46	22.68	9.64	27.56	9.77
ATP6V0C-201	17.18	16.65	30.25	20.41	56.65	21.5
ATP6V0D2-201	0	0	1.51	0	0	0
ATP6V0E1-203	22.47	3.57	15.88	13.04	20.67	7.82
ATP6V1A-201	2.64	15.46	12.1	2.83	5.36	4.56
ATP6V1B1-201	0	0	2.27	1.7	0	0
ATP6V1B2-201	29.08	60.64	39.32	31.75	11.48	14.99
ATP6V1C1-202	6.61	0	9.83	1.13	9.19	0
ATP6V1C2-201	0	0	0	1.13	0	0
ATP6V1E1-201	5.29	5.95	6.81	5.1	17.61	13.03
ATP6V1F-201	5.29	5.95	6.05	6.8	19.9	9.12
ATP6V1G1-201	11.89	9.51	25.71	13.04	55.88	21.5
ATP6V1H-202	7.93	11.89	10.59	11.34	4.59	10.42
ATP6V1H-203	2.64	0	0	0	0	0
ATP8B1-201	2.64	0	0	1.13	0	1.3
ATP9A-202	0	2.38	0	0	0	0
ATP9B-208	0	0	1.51	0	0	0
ATPAF1-201	0	0	1.51	1.7	1.53	0
ATPAF2-206	3.96	3.57	4.54	2.27	5.36	1.95
ATPIF1-201	5.29	3.57	3.78	0	8.42	0
ATR-201	0	0	1.51	0	0	1.3
ATRAID-202	2.64	0	2.27	0	5.36	2.61
ATRIP-201	3.96	0	0	1.13	2.3	1.95
ATRN-202	6.61	7.13	1.51	0	0	0
ATXN10-201	54.19	32.1	43.1	19.84	52.82	40.4
ATXN2L-203	0	0	0	0	1.53	0
ATXN2L-204	2.64	0	0	0	0	0
ATXN3-248	9.25	0	2.27	1.13	1.53	0
ATXN7L1-201	0	0	0	0	1.53	0
AUH-202	2.64	2.38	0	0	0	0
AUP1-201	29.08	10.7	28.73	13.61	31.38	20.85
AUP1-204	3.96	2.38	11.34	8.5	15.31	7.17
AUP1-206	0	0	3.02	0	4.59	0
AURKA-201	2.64	2.38	2.27	1.13	0	0
AURKA-202	0	2.38	1.51	0	2.3	0
AURKA-203	0	0	0	0	1.53	0
AURKA-206	0	0	0	1.7	1.53	0
AURKA-208	3.96	0	3.02	0	0	1.3
AURKAIP1-202	5.29	4.76	3.78	4.54	6.89	6.52
AURKAIP1-204	2.64	0	0	1.7	6.12	3.26
AURKB-202	0	0	0	0	2.3	0
AVL9-201	5.29	0	0	2.83	0	0
AVPI1-201	0	3.57	1.51	4.54	3.06	3.26
AVPR2-202	0	3.57	0	0	0	0
AXL-201	0	0	0	0	1.53	0
AXL-202	0	0	1.51	0	0	0
AZGP1-201	7.93	40.43	20.42	26.65	0	0
AZI2-212	6.61	0	4.54	6.24	1.53	5.21
AZIN1-201	31.72	33.29	27.98	10.77	12.25	8.47
AZIN1-202	7.93	2.38	1.51	0	2.3	0
AZIN2-204	0	0	2.27	0	0	0
B2M-205	0	0	0	0	3.06	0
B2M-206	0	0	1.51	0	0	0
B2M-211	0	0	0	0	6.12	0
B3GALNT1-201	3.96	0	0	0	0	0
B3GALNT2-202	5.29	0	3.02	0	2.3	0
B3GALT5-202	0	0	0	1.13	0	0
B3GAT3-201	6.61	2.38	3.78	0	6.89	0
B3GNT2-201	33.04	38.05	18.15	23.81	14.54	16.29
B3GNT3-201	13.22	9.51	4.54	32.89	0	3.26
B3GNT5-201	13.22	9.51	6.81	1.7	8.42	0
B3GNT5-202	0	0	1.51	0	0	0
B3GNT6-202	0	10.7	0	5.1	0	1.3
B3GNT8-201	2.64	8.32	5.29	7.94	2.3	6.52
B3GNT8-202	0	0	1.51	1.13	0	1.3
B3GNT9-201	0	2.38	3.02	0	1.53	0
B4GALT1-201	7.93	4.76	2.27	0	0	0
B4GALT2-201	0	0	2.27	0	0	0
B4GALT3-201	9.25	9.51	6.05	10.21	3.83	4.56
B4GALT3-213	2.64	0	2.27	0	1.53	1.95
B4GALT4-201	0	0	0	0	0	1.3
B4GALT4-202	6.61	4.76	6.81	5.1	7.65	2.61
B4GALT5-201	0	0	1.51	0	0	0
B4GALT7-201	0	0	4.54	2.83	3.83	3.26
B4GAT1-201	5.29	3.57	6.05	2.27	9.19	1.3
BABAM1-201	3.96	2.38	6.81	1.13	3.83	3.91
BABAM1-208	15.86	9.51	15.88	6.8	15.31	8.47
BABAM2-201	2.64	0	0	1.13	0	0
BABAM2-202	0	0	0	1.13	1.53	1.95
BABAM2-203	2.64	0	0	0	0	0
BABAM2-204	0	4.76	3.02	3.4	3.06	3.91
BACE2-202	3.96	17.84	3.78	15.31	7.65	3.26
BACE2-206	0	0	1.51	0	0	0
BAD-201	19.82	7.13	3.78	8.5	16.08	5.21
BAG2-201	3.96	0	1.51	0	0	0
BAG3-201	35.68	46.37	50.66	28.92	42.1	16.29
BAG4-201	0	2.38	3.02	1.13	0	0
BAG4-202	0	2.38	0	0	0	0
BAG6-234	0	2.38	0	1.7	0	3.26
BAG6-235	2.64	3.57	3.02	1.13	0	1.3
BAG6-237	0	4.76	1.51	0	0	0
BAIAP2-201	3.96	4.76	1.51	5.1	10.72	5.86
BAIAP2-205	19.82	19.02	8.32	23.25	13.78	18.24
BAIAP2-209	0	0	0	1.13	3.06	1.3
BAIAP2-219	0	2.38	0	2.83	3.06	2.61
BAIAP2L1-201	7.93	2.38	9.07	12.47	12.25	4.56
BAIAP2L2-202	0	3.57	2.27	1.13	6.89	1.3
BAK1-202	19.82	13.08	25.71	11.91	20.67	11.73
BAMBI-201	0	0	1.51	1.13	0	0
BANF1-201	10.57	3.57	6.05	2.27	12.25	5.86
BANF1-202	5.29	2.38	1.51	0	2.3	3.26
BANK1-203	0	0	1.51	0	0	0
BAP1-202	7.93	8.32	5.29	2.27	2.3	3.26
BARD1-201	7.93	2.38	5.29	3.97	5.36	2.61
BARX2-201	0	22.59	10.59	10.77	0	54.08
BASP1-201	3.96	5.95	12.85	0	1.53	3.26
BAX-202	3.96	3.57	2.27	2.83	5.36	3.26
BBC3-203	2.64	0	2.27	0	3.06	0
BBIP1-206	0	0	0	0	0	1.3
BBIP1-207	2.64	2.38	1.51	0	1.53	0
BBOX1-201	0	2.38	0	2.27	0	0
BBS1-201	0	2.38	0	0	1.53	0
BBS1-218	0	0	0	0	0	1.3
BBS10-201	0	0	0	0	0	1.3
BBS12-201	0	0	0	0	3.06	0
BBS2-201	5.29	10.7	1.51	3.97	3.06	3.26
BBS4-201	0	0	4.54	1.13	3.83	1.95
BBS9-201	0	4.76	0	0	0	0
BBX-201	0	0	0	0	1.53	0
BBX-202	0	0	2.27	0	2.3	0
BBX-206	2.64	0	0	0	0	0
BCAM-201	54.19	13.08	15.12	4.54	26.79	14.99
BCAP29-201	5.29	7.13	5.29	5.1	6.89	4.56
BCAP29-207	0	0	0	0	1.53	0
BCAP31-201	37	30.91	76.37	43.09	48.99	53.43
BCAP31-207	10.57	7.13	9.83	7.37	8.42	4.56
BCAR1-201	17.18	11.89	6.05	2.27	0	1.95
BCAR1-207	5.29	0	5.29	0	4.59	1.3
BCAR3-201	0	0	1.51	1.7	0	0
BCAS1-202	0	0	0	1.7	0	6.52
BCAS2-201	5.29	2.38	8.32	6.24	12.25	7.17
BCAS2-202	0	2.38	0	0	0	0
BCAS3-202	0	0	1.51	0	0	0
BCAS4-202	0	0	0	0	1.53	0
BCAT2-201	0	0	3.78	3.4	8.42	4.56
BCAT2-203	0	0	3.02	0	4.59	2.61
BCCIP-201	3.96	0	7.56	3.97	2.3	1.95
BCCIP-203	0	5.95	0	0	1.53	2.61
BCHE-201	6.61	0	0	1.13	0	0
BCKDHA-201	11.89	15.46	15.88	19.28	9.19	17.59
BCKDHB-202	0	3.57	4.54	3.4	1.53	1.95
BCKDK-201	13.22	15.46	9.07	8.5	7.65	7.82
BCL10-201	6.61	7.13	18.9	7.94	6.89	12.38
BCL2L1-201	26.43	9.51	4.54	14.74	7.65	7.17
BCL2L1-202	0	0	0	0	0	1.3
BCL2L1-208	0	0	2.27	1.13	0	1.3
BCL2L13-201	6.61	0	2.27	3.4	0	1.95
BCL2L13-203	0	0	1.51	0	0	0
BCL2L13-207	0	0	0	0	1.53	0
BCL2L13-210	0	0	0	1.13	0	0
BCL2L14-203	2.64	0	0	0	0	0
BCL2L2-201	0	0	0	1.7	0	1.3
BCL3-201	22.47	15.46	20.42	11.34	16.08	16.29
BCL6-202	35.68	3.57	18.9	7.37	13.01	6.52
BCL6-211	0	0	0	1.13	3.06	0
BCL6B-201	0	0	1.51	0	0	0
BCL7A-201	0	2.38	2.27	0	9.19	0
BCL7B-201	11.89	16.65	3.02	5.67	10.72	8.47
BCL7B-202	2.64	0	0	0	0	0
BCL7B-205	0	0	0	0	1.53	1.3
BCL7B-206	0	2.38	1.51	2.27	0	0
BCL7B-210	0	0	0	0	1.53	1.3
BCL7C-201	0	2.38	0	1.13	2.3	1.95
BCL7C-203	0	0	1.51	0	0	0
BCO2-201	0	0	0	4.54	3.06	1.3
BCR-201	2.64	0	0	3.97	1.53	2.61
BCS1L-201	0	2.38	0	1.7	1.53	0
BCS1L-205	0	0	2.27	0	0	0
BDH1-202	0	7.13	3.02	10.21	0	1.95
BDH1-203	0	0	0	0	0	1.3
BDH2-201	0	0	1.51	2.27	1.53	1.3
BDH2-204	0	0	2.27	1.13	1.53	1.3
BDKRB2-203	0	0	6.81	0	1.53	2.61
BDNF-210	0	0	0	0	1.53	0
BDNF-218	0	0	0	0	1.53	0
BECN1-201	14.54	14.27	12.85	9.64	9.95	5.21
BECN1-213	31.72	28.54	16.64	20.98	17.61	8.47
BET1L-203	15.86	11.89	17.39	10.77	9.95	3.91
BEX2-202	0	0	0	0	4.59	0
BEX3-201	13.22	8.32	6.81	3.97	15.31	2.61
BEX3-204	6.61	0	2.27	1.7	2.3	1.95
BEX4-202	0	5.95	3.78	3.4	9.19	5.86
BEX5-201	0	0	1.51	0	0	0
BFAR-201	0	0	2.27	1.13	2.3	0
BGN-201	10.57	3.57	54.44	3.97	95.68	8.47
BHLHA15-202	0	7.13	0	0	0	0
BHLHE40-201	21.15	47.56	39.32	29.48	11.48	20.85
BHLHE40-203	0	0	2.27	0	0	0
BICD2-202	18.5	8.32	12.1	5.1	14.54	7.17
BICDL2-202	0	0	0	0	0	1.3
BICDL2-203	0	36.86	9.07	23.25	0	18.89
BID-203	0	0	1.51	0	1.53	0
BID-204	0	0	0	0	2.3	0
BIK-201	0	0	3.78	2.27	22.2	1.3
BIN1-208	0	0	0	1.13	0	0
BIN1-209	0	0	0	0	3.06	0
BIN1-211	0	0	0	0	3.06	1.3
BIN2-210	0	2.38	3.02	0	0	0
BIN3-201	7.93	8.32	4.54	5.1	5.36	3.91
BIRC2-201	158.59	4.76	9.07	1.13	3.83	0
BIRC2-208	6.61	0	0	0	0	0
BIRC3-201	5.29	0	0	0	0	0
BIRC3-202	6.61	0	0	0	0	0
BIRC5-201	7.93	0	0	0	2.3	0
BIRC5-202	27.75	2.38	9.83	9.07	36.74	4.56
BIRC5-203	2.64	0	0	0	3.06	1.95
BIRC6-201	0	0	0	1.13	1.53	0
BLMH-201	15.86	9.51	6.81	7.37	6.89	3.26
BLNK-201	7.93	27.35	9.83	21.55	3.06	20.85
BLNK-202	5.29	8.32	3.78	6.8	1.53	11.08
BLOC1S1-201	0	0	0	0	1.53	0
BLOC1S1-203	0	5.95	0	8.5	2.3	3.26
BLOC1S2-202	7.93	4.76	9.83	3.4	7.65	13.03
BLOC1S3-201	2.64	0	1.51	0	3.06	0
BLOC1S5-202	6.61	9.51	4.54	4.54	3.06	1.3
BLVRA-201	6.61	7.13	11.34	10.77	7.65	9.12
BLVRA-202	0	0	0	1.13	0	0
BLVRB-201	3.96	7.13	3.02	9.64	8.42	6.52
BMI1-201	6.61	2.38	3.02	1.13	1.53	0
BMP1-202	0	2.38	2.27	0	3.83	0
BMP4-201	0	0	1.51	1.7	0	1.3
BMP4-202	0	0	3.02	0	0	0
BMP4-206	0	4.76	0	0	1.53	1.3
BMP7-201	2.64	0	0	2.83	0	8.47
BMPR2-202	0	0	1.51	0	0	0
BMS1-201	0	4.76	3.78	3.4	1.53	0
BMT2-201	0	3.57	1.51	0	0	0
BNIP1-201	0	0	0	0	0	1.3
BNIP3-201	7.93	4.76	4.54	9.07	16.84	7.17
BNIP3L-201	21.15	27.35	27.98	16.44	22.96	20.2
BNIPL-201	0	0	2.27	13.04	0	0
BNIPL-203	9.25	67.77	8.32	66.34	7.65	26.71
BOC-215	0	0	1.51	0	0	1.3
BOD1-202	5.29	2.38	6.05	0	1.53	1.3
BOD1-206	0	0	0	0	1.53	0
BOK-201	0	2.38	3.02	2.83	0	1.3
BOLA2B-201	0	0	0	1.13	2.3	0
BOLA3-202	5.29	0	0	0	0	1.3
BOP1-205	27.75	9.51	13.61	9.07	16.08	11.08
BORA-203	0	0	1.51	0	0	0
BORCS5-202	0	0	1.51	0	3.83	0
BORCS8-202	0	3.57	0	0	0	1.3
BORCS8-MEF2B-207	0	0	1.51	0	0	0
BPGM-201	10.57	7.13	6.05	9.64	23.73	8.47
BPGM-202	0	0	0	3.4	0	0
BPHL-203	2.64	3.57	2.27	1.13	1.53	1.3
BPIFA1-203	0	2.38	0	0	0	0
BPIFB1-201	276.21	1041.59	504.36	5768.59	3.06	0
BPIFB2-201	43.61	390	270.7	238.14	0	0
BRAF-201	0	0	0	0	1.53	0
BRAP-202	5.29	4.76	3.02	1.13	3.83	2.61
BRAT1-201	15.86	15.46	12.1	3.4	9.95	2.61
BRCC3-204	6.61	2.38	1.51	0	0	3.26
BRCC3-208	3.96	15.46	0	0	2.3	0
BRD2-201	2.64	0	0	0	0	0
BRD2-202	0	3.57	0	0	1.53	0
BRD2-212	2.64	0	2.27	0	0	4.56
BRD2-213	0	0	0	0	0	1.3
BRD3-201	5.29	3.57	8.32	2.83	9.19	5.86
BRD4-201	0	0	0	1.13	0	0
BRD4-202	0	0	0	0	1.53	2.61
BRD4-203	0	0	0	1.13	0	0
BRD4-205	3.96	0	0	1.13	15.31	3.26
BRD8-201	5.29	2.38	0	0	0	0
BRD9-202	0	0	0	0	1.53	0
BRF2-201	0	2.38	1.51	2.83	0	1.3
BRI3-201	10.57	3.57	3.02	0	1.53	1.3
BRI3BP-201	5.29	0	0	0	0	0
BRIP1-201	2.64	2.38	0	0	0	0
BRIX1-201	22.47	15.46	12.1	2.83	23.73	6.52
BRK1-201	9.25	13.08	16.64	8.5	8.42	9.12
BRMS1-201	6.61	0	11.34	5.67	15.31	7.17
BRMS1-202	0	0	1.51	0	1.53	1.3
BRMS1-207	0	0	0	1.7	1.53	0
BRMS1L-201	6.61	4.76	6.81	1.13	3.06	0
BROX-201	0	2.38	2.27	0	0	0
BSCL2-205	0	0	0	0	1.53	0
BSCL2-206	0	0	3.02	0	5.36	1.3
BSCL2-207	0	5.95	9.83	7.37	17.61	10.42
BSCL2-210	0	5.95	3.02	5.1	0	3.26
BSDC1-206	9.25	26.16	15.88	9.07	12.25	13.68
BSG-203	58.15	48.75	129.3	58.97	94.92	89.26
BSPRY-201	7.93	14.27	6.05	17.58	6.12	15.64
BST2-201	46.26	2.38	25.71	2.83	42.1	0
BTAF1-201	3.96	3.57	0	0	0	0
BTBD1-201	15.86	9.51	6.81	8.5	3.83	4.56
BTBD10-201	3.96	0	5.29	2.83	2.3	1.3
BTBD10-208	5.29	8.32	7.56	5.1	6.12	5.21
BTBD2-201	0	2.38	0	1.13	0	1.95
BTBD3-201	2.64	0	0	0	0	0
BTBD7-201	0	0	0	0	0	1.95
BTBD7-202	0	0	0	0	0	1.3
BTC-201	0	2.38	0	1.13	0	0
BTD-201	0	2.38	2.27	0	0	0
BTD-207	0	2.38	1.51	0	0	1.3
BTF3-201	2.64	13.08	18.9	13.61	28.32	24.11
BTF3-202	0	4.76	3.02	2.27	9.95	4.56
BTF3L4-201	9.25	0	7.56	1.7	10.72	1.95
BTF3L4-202	0	0	0	0	2.3	0
BTF3L4-205	0	0	0	0	3.83	0
BTG1-201	148.02	26.16	87.71	55	195.96	37.14
BTG3-202	2.64	2.38	4.54	0	22.96	1.95
BTK-201	0	0	1.51	0	0	0
BTN2A1-201	0	0	1.51	0	0	0
BTN2A1-202	0	0	1.51	0	0	0
BTN3A1-202	5.29	0	2.27	0	0	0
BTN3A2-202	3.96	0	0	0	1.53	1.3
BTN3A2-205	0	0	1.51	0	0	0
BTN3A3-201	0	2.38	2.27	0	1.53	0
BTRC-202	0	0	0	0	0	1.95
BTRC-204	0	0	1.51	0	1.53	0
BUB1-201	5.29	0	1.51	0	2.3	0
BUB1B-201	0	0	1.51	0	2.3	0
BUB3-201	11.89	9.51	18.15	7.94	16.84	9.77
BUB3-203	25.11	16.65	22.68	4.54	19.14	13.03
BUD13-201	5.29	0	2.27	1.7	4.59	3.26
BUD23-201	9.25	2.38	6.81	4.54	12.25	2.61
BUD23-206	0	0	0	0	1.53	0
BUD31-201	0	2.38	0	0	2.3	0
BUD31-202	2.64	2.38	1.51	3.97	10.72	4.56
BVES-201	2.64	0	0	0	0	0
BYSL-201	2.64	0	3.78	0	5.36	3.26
BZW1-203	81.94	48.75	73.35	60.67	48.99	39.09
BZW2-201	15.86	9.51	11.34	8.5	6.89	7.82
BZW2-207	3.96	2.38	0	2.27	0	5.86
C10orf10-201	15.86	34.48	43.86	32.32	18.37	13.68
C10orf76-202	2.64	7.13	1.51	1.13	0	0
C10orf95-201	0	0	0	0	0	1.3
C10orf99-201	0	0	3.02	1.7	0	1.95
C11orf24-201	21.15	3.57	8.32	2.27	11.48	0
C11orf49-201	9.25	5.95	5.29	1.13	11.48	4.56
C11orf49-207	0	0	1.51	0	0	0
C11orf58-201	23.79	36.86	40.08	22.11	65.07	25.41
C11orf58-207	0	0	1.51	0	0	0
C11orf71-202	0	0	0	1.7	1.53	0
C11orf80-210	0	0	0	1.13	2.3	1.95
C11orf80-218	5.29	5.95	0	0	0	0
C11orf84-201	0	0	0	0	4.59	0
C11orf98-201	10.57	0	3.02	2.27	3.06	3.26
C12orf10-201	7.93	0	1.51	3.4	6.89	3.26
C12orf29-201	2.64	5.95	1.51	6.24	3.06	1.3
C12orf29-207	7.93	0	4.54	1.7	3.06	0
C12orf43-201	9.25	2.38	6.05	1.7	3.83	3.91
C12orf49-201	2.64	3.57	0	1.13	1.53	0
C12orf56-205	0	0	0	1.13	0	0
C12orf57-202	0	2.38	0	0	0	0
C12orf65-201	0	0	2.27	3.97	3.83	3.26
C12orf66-201	2.64	0	0	1.13	1.53	0
C12orf76-207	0	0	3.02	0	3.06	0
C14orf1-201	6.61	7.13	23.44	7.37	13.78	12.38
C14orf119-201	2.64	7.13	6.05	4.54	6.89	3.26
C14orf159-201	0	2.38	0	0	1.53	0
C14orf166-201	3.96	2.38	9.07	1.13	19.14	5.86
C14orf2-201	3.96	3.57	9.07	2.83	12.25	3.91
C14orf28-201	0	0	1.51	0	0	0
C14orf79-202	0	0	0	1.13	1.53	1.3
C14orf80-204	5.29	0	1.51	0	3.83	0
C14orf80-205	0	0	0	0	2.3	1.3
C15orf39-202	0	0	0	1.13	0	0
C15orf40-201	0	0	1.51	1.13	0	0
C15orf48-202	3.96	0	3.02	2.83	0	2.61
C15orf59-204	0	0	0	0	0	2.61
C15orf61-201	0	0	0	0	4.59	0
C15orf62-201	0	0	0	6.8	0	0
C16orf45-201	0	0	1.51	1.7	1.53	1.95
C16orf59-201	0	0	0	0	1.53	0
C16orf70-208	0	0	0	3.4	0	0
C16orf72-201	2.64	3.57	2.27	0	1.53	0
C16orf74-201	3.96	0	1.51	0	0	0
C16orf74-203	0	0	1.51	0	0	0
C16orf87-201	0	0	0	0	2.3	1.3
C16orf91-201	0	0	0	1.13	2.3	0
C16orf91-202	0	3.57	0	0	0	0
C17orf51-201	0	0	0	0	3.83	0
C17orf62-201	15.86	4.76	15.12	5.67	17.61	1.95
C17orf62-202	0	0	1.51	0	0	0
C17orf62-203	0	0	3.02	0	3.06	0
C17orf62-216	0	0	0	0	1.53	0
C17orf80-203	0	0	1.51	0	0	0
C17orf80-206	0	0	1.51	0	0	0
C18orf25-206	0	3.57	1.51	3.97	1.53	0
C18orf32-201	2.64	0	4.54	1.13	2.3	0
C18orf32-203	0	0	3.78	0	0	0
C18orf8-201	0	0	6.81	2.27	3.83	1.95
C19orf24-201	0	3.57	2.27	0	0	2.61
C19orf33-201	7.93	10.7	1.51	6.8	12.25	11.08
C19orf33-202	0	0	0	1.7	0	3.26
C19orf43-201	6.61	5.95	12.1	4.54	16.08	3.91
C19orf48-201	6.61	3.57	16.64	7.94	14.54	11.08
C19orf48-211	0	0	0	0	2.3	0
C19orf53-202	3.96	5.95	3.02	4.54	9.95	4.56
C19orf60-201	0	3.57	0	0	6.12	1.3
C19orf60-202	0	0	0	0	1.53	0
C19orf60-205	0	0	3.02	2.27	7.65	1.3
C19orf66-201	9.25	0	8.32	1.13	7.65	0
C19orf66-203	9.25	0	9.07	2.83	4.59	1.95
C19orf70-201	0	7.13	2.27	2.27	3.06	2.61
C1D-201	2.64	0	0	0	0	0
C1D-203	0	0	0	0	3.83	0
C1D-204	0	0	2.27	0	5.36	2.61
C1GALT1-205	0	5.95	3.02	1.7	1.53	1.95
C1GALT1C1-201	6.61	4.76	6.81	3.97	3.83	1.3
C1orf106-201	0	0	0	1.13	0	0
C1orf106-202	11.89	9.51	10.59	5.1	3.06	2.61
C1orf109-203	3.96	4.76	6.05	1.13	3.06	1.3
C1orf115-201	2.64	0	0	1.13	0	0
C1orf116-201	0	24.97	4.54	42.52	2.3	11.73
C1orf116-202	0	10.7	3.02	11.34	0	3.91
C1orf122-201	2.64	0	0	0	2.3	0
C1orf122-204	0	2.38	2.27	0	1.53	4.56
C1orf123-201	0	0	0	0	2.3	1.95
C1orf159-205	0	0	0	2.27	3.06	1.3
C1orf174-201	10.57	5.95	9.83	2.83	7.65	5.21
C1orf174-202	0	0	0	0	2.3	1.3
C1orf21-201	9.25	2.38	14.37	7.94	9.19	17.59
C1orf210-202	0	3.57	3.02	2.83	2.3	1.3
C1orf216-201	3.96	0	3.78	3.4	5.36	0
C1orf27-201	11.89	4.76	9.07	4.54	0	1.3
C1orf35-201	2.64	0	2.27	0	7.65	5.86
C1orf35-203	0	0	0	0	1.53	0
C1orf35-205	0	0	1.51	0	0	0
C1orf43-201	13.22	10.7	8.32	4.54	13.01	5.86
C1orf43-202	0	0	0	0	4.59	1.3
C1orf43-205	2.64	0	6.81	0	3.83	1.3
C1orf43-206	29.08	8.32	22.68	14.74	27.56	16.29
C1orf50-201	0	0	1.51	0	0	0
C1orf52-201	3.96	0	1.51	0	0	0
C1orf52-203	2.64	0	1.51	0	0	0
C1orf74-201	2.64	0	0	1.7	1.53	0
C1QA-201	6.61	0	11.34	0	4.59	0
C1QBP-201	18.5	17.84	31	10.21	43.63	28.67
C1QC-201	0	0	1.51	0	0	0
C1QC-202	3.96	0	0	1.13	0	0
C1QC-203	17.18	5.95	50.66	0	13.01	1.95
C1QTNF3-201	0	0	0	1.13	0	0
C1QTNF3-202	0	0	0	1.7	0	0
C1R-202	0	0	1.51	0	0	0
C1R-209	81.94	26.16	93.76	20.41	42.1	11.08
C1S-201	81.94	52.32	99.81	19.84	26.79	9.77
C1S-202	38.33	24.97	54.44	9.07	14.54	5.21
C2-201	7.93	0	2.27	0	0	0
C2-206	0	0	1.51	0	0	0
C20orf194-201	0	2.38	0	0	0	0
C20orf24-202	3.96	2.38	20.42	22.68	16.08	25.41
C20orf24-204	2.64	2.38	0	2.27	2.3	3.91
C20orf27-202	7.93	3.57	9.07	5.1	10.72	5.86
C21orf33-201	27.75	29.73	0	0	0	0
C21orf33-202	0	2.38	0	0	0	0
C21orf59-201	2.64	0	5.29	7.94	20.67	4.56
C22orf29-203	0	0	0	2.27	2.3	0
C22orf29-204	2.64	0	0	0	0	0
C2CD2-202	0	0	1.51	0	3.06	0
C2CD2L-201	3.96	0	0	0	1.53	1.3
C2CD5-201	2.64	0	0	0	0	0
C2orf49-201	2.64	0	1.51	0	3.06	0
C2orf49-202	0	2.38	0	1.13	0	0
C2orf54-202	0	15.46	0	27.22	0	38.44
C2orf69-201	6.61	0	2.27	0	0	0
C2orf74-202	0	0	0	1.13	0	0
C3-201	2.64	0	1.51	3.97	0	0
C3AR1-201	25.11	3.57	2.27	0	0	0
C3orf14-202	0	0	0	1.7	0	0
C3orf18-203	0	0	0	0	2.3	0
C3orf18-210	0	0	0	0	1.53	0
C3orf38-201	5.29	3.57	1.51	5.1	0	1.3
C3orf52-201	0	0	0	1.7	1.53	0
C3orf58-201	26.43	7.13	3.78	0	16.08	1.3
C4A-243	3.96	0	2.27	0	0	0
C4BPA-201	0	0	1.51	0	0	0
C4orf19-201	0	0	0	2.27	0	0
C4orf19-202	0	0	3.02	3.4	0	2.61
C4orf32-201	7.93	0	0	0	0	3.26
C4orf33-202	0	0	1.51	0	1.53	0
C4orf36-202	0	0	0	0	1.53	0
C4orf48-201	6.61	0	0	0	10.72	0
C5AR1-201	0	0	0	0	1.53	0
C5orf15-201	31.72	7.13	24.95	5.67	8.42	3.26
C5orf22-201	7.93	2.38	3.78	1.13	3.06	0
C5orf51-201	0	3.57	2.27	0	0	0
C5orf63-202	0	0	1.51	0	0	1.3
C6orf132-201	0	2.38	1.51	9.64	0	22.8
C6orf132-202	0	2.38	0	9.64	0	5.86
C6orf136-203	0	0	2.27	1.13	0	0
C6orf15-201	0	0	0	0	6.12	0
C6orf203-201	0	0	0	1.13	0	0
C6orf48-203	0	0	0	0	1.53	0
C6orf58-201	0	21.4	0	6.8	0	0
C6orf62-202	0	2.38	3.02	2.83	0	5.21
C6orf89-201	7.93	0	3.78	2.27	0	0
C7-201	0	4.76	1.51	1.13	0	0
C7orf26-201	13.22	2.38	6.05	0	2.3	1.3
C7orf31-201	0	0	1.51	0	0	0
C7orf43-201	0	0	2.27	0	0	0
C7orf49-201	0	0	1.51	1.7	1.53	0
C7orf49-202	5.29	0	1.51	1.13	5.36	0
C7orf49-203	6.61	2.38	3.78	1.13	5.36	4.56
C7orf50-201	0	0	0	2.27	0	0
C7orf50-204	19.82	0	8.32	1.13	0	0
C7orf50-206	2.64	0	0	0	0	0
C7orf73-202	7.93	7.13	7.56	11.91	13.78	9.77
C8orf33-201	19.82	3.57	10.59	5.67	3.83	5.21
C8orf58-202	0	0	1.51	0	0	0
C8orf58-206	0	0	1.51	0	0	0
C8orf59-210	0	0	0	0	1.53	0
C8orf59-213	0	0	3.02	0	3.83	0
C8orf76-201	0	0	5.29	1.7	6.89	6.52
C8orf82-204	0	2.38	0	0	0	1.95
C8orf82-205	9.25	3.57	9.07	3.4	15.31	3.26
C9orf116-205	0	0	1.51	0	0	0
C9orf142-201	0	0	0	0	4.59	1.95
C9orf142-208	0	0	3.78	1.13	5.36	0
C9orf152-201	0	0	3.78	5.67	0	3.26
C9orf16-201	3.96	0	3.02	1.7	7.65	3.26
C9orf3-213	3.96	0	4.54	0	5.36	0
C9orf3-216	0	2.38	0	0	0	0
C9orf3-222	0	0	1.51	0	3.83	1.95
C9orf64-201	0	0	0	0	1.53	0
C9orf72-203	5.29	0	2.27	2.83	0	0
C9orf78-201	26.43	16.65	20.42	13.61	32.15	18.24
C9orf85-201	0	0	2.27	0	0	1.95
CA11-201	0	2.38	0	0	2.3	1.3
CA12-201	27.75	13.08	24.2	24.95	10.72	27.36
CA12-202	3.96	2.38	1.51	1.13	0	1.3
CA13-201	0	0	0	0	0	1.95
CA2-201	9.25	33.29	73.35	31.75	13.01	1.3
CA3-201	0	2.38	0	3.97	0	0
CA5B-201	0	0	0	0	1.53	0
CA9-201	13.22	0	3.02	0	0	0
CAAP1-201	0	2.38	9.07	1.13	3.83	2.61
CAAP1-206	0	2.38	1.51	0	0	0
CALUSC-39-201	29.08	30.91	11.34	6.24	0	14.99
CALUSC-39L-205	0	0	3.02	0	0	0
CABIN1-203	0	0	0	0	1.53	0
CACFD1-202	0	0	0	2.27	0	1.3
CACHD1-201	0	2.38	0	0	0	0
CACNB3-202	2.64	4.76	3.02	0	0	1.3
CACNG6-201	0	2.38	0	0	0	0
CACUL1-201	5.29	3.57	0	0	6.89	5.21
CACYBP-201	30.4	13.08	21.93	11.34	64.3	13.68
CACYBP-209	0	0	0	1.13	0	1.3
CADM1-203	0	2.38	1.51	2.27	15.31	0
CADM1-206	0	0	0	0	2.3	0
CADM4-201	9.25	4.76	2.27	5.67	5.36	1.95
CALB1-201	2.64	0	0	0	0	0
CALB2-201	0	0	0	1.13	0	1.3
CALCOCO2-201	22.47	15.46	12.1	10.77	12.25	16.29
CALCRL-202	0	2.38	2.27	0	0	0
CALD1-202	0	0	3.78	1.7	8.42	0
CALD1-206	0	0	3.78	1.13	3.06	0
CALHM2-201	2.64	0	1.51	0	0	0
CALHM2-202	0	0	5.29	0	0	0
CALM1-201	58.15	45.18	66.54	87.88	101.81	108.16
CALM1-203	0	0	0	0	0	1.3
CALM1-205	0	0	0	0	1.53	0
CALM2-201	59.47	48.75	97.54	34.59	164.58	79.49
CALML4-206	0	0	0	0	1.53	0
CALR-201	54.19	20.21	55.96	40.82	48.99	50.82
CALR-204	0	0	2.27	2.83	1.53	0
CALU-201	54.19	23.78	41.59	10.77	62	9.12
CAMK1-201	3.96	0	3.78	0	4.59	0
CAMK1D-204	0	0	0	0	0	3.91
CAMK2D-201	0	0	1.51	1.13	0	0
CAMK2D-205	3.96	0	0	1.13	0	0
CAMK2G-203	5.29	0	0	2.83	0	0
CAMK2G-204	0	0	0	1.13	0	0
CAMK2N1-201	0	0	0	0	0	4.56
CAMKK1-202	0	2.38	0	0	0	0
CAMKK2-208	9.25	4.76	1.51	0	1.53	0
CAMKMT-201	0	2.38	0	0	0	1.3
CAMKMT-202	0	0	0	0	0	1.3
CAMLG-201	0	0	2.27	3.97	3.83	1.95
CAMSAP2-202	3.96	0	0	0	0	0
CAND1-208	22.47	9.51	3.02	0	3.83	1.3
CANT1-201	3.96	0	3.02	4.54	0	0
CANT1-202	7.93	3.57	6.81	8.5	0	2.61
CANX-201	13.22	74.91	58.22	24.38	22.96	21.5
CANX-202	0	0	3.02	0	0	2.61
CAP2-201	0	0	0	0	1.53	0
CAPG-201	0	0	0	0	12.25	1.95
CAPN1-201	85.9	68.96	53.69	50.46	15.31	47.56
CAPN1-202	25.11	0	12.85	3.97	0	0
CAPN1-226	2.64	0	0	0	0	7.17
CAPN10-207	6.61	0	1.51	0	3.83	1.95
CAPN15-201	0	0	1.51	0	1.53	1.95
CAPN2-201	67.4	80.85	64.27	75.98	27.56	34.53
CAPN2-206	0	0	0	1.13	0	0
CAPN5-201	0	7.13	3.78	9.64	0	3.91
CAPN7-201	0	9.51	1.51	0	0	1.95
CAPNS1-201	3.96	5.95	7.56	3.97	7.65	15.64
CAPNS2-201	0	10.7	0	3.4	0	0
CAPRIN1-201	11.89	10.7	11.34	5.1	5.36	7.82
CAPS-201	0	2.38	0	0	0	0
CAPS-203	2.64	11.89	0	0	0	0
CAPZA1-201	39.65	55.88	112.67	66.34	61.24	66.46
CAPZA2-201	66.08	72.53	40.83	52.16	44.4	56.68
CAPZB-201	51.54	67.77	75.62	43.66	134.72	65.81
CARD10-202	0	0	0	0	2.3	0
CARD11-203	0	0	0	0	1.53	0
CARD14-210	0	0	1.51	0	0	0
CARD16-201	0	0	0	1.13	1.53	0
CARD16-202	2.64	0	1.51	0	0	0
CARD19-201	0	0	0	2.27	0	0
CARD19-207	2.64	0	0	0	4.59	0
CARD6-201	0	0	0	1.13	0	0
CARD9-201	0	0	0	1.13	0	1.3
CARHSP1-201	33.04	11.89	19.66	21.55	35.21	18.89
CARM1-202	0	0	1.51	1.7	1.53	4.56
CARNMT1-202	5.29	0	0	1.7	0	0
CARS-202	2.64	2.38	0	1.13	3.06	0
CARS-208	0	0	0	1.13	0	0
CARS2-201	5.29	8.32	5.29	0	0	2.61
CASC3-201	13.22	10.7	6.81	4.54	3.83	3.26
CASC4-201	3.96	0	1.51	1.13	3.83	1.3
CASC4-202	2.64	0	0	0	3.06	0
CASD1-201	0	0	0	0	1.53	0
CASKIN2-201	6.61	2.38	0	0	0	0
CASP1-202	2.64	2.38	5.29	3.97	1.53	1.3
CASP1-204	0	0	0	0	0	1.95
CASP10-202	0	0	0	1.13	0	0
CASP14-201	0	0	3.78	0	0	0
CASP2-201	0	0	3.02	0	0	1.3
CASP3-201	11.89	5.95	6.05	12.47	9.95	4.56
CASP3-203	0	0	0	0	1.53	0
CASP3-206	34.36	21.4	19.66	18.14	25.26	3.26
CASP4-203	2.64	2.38	12.85	4.54	4.59	5.86
CASP6-201	0	0	1.51	0	4.59	1.3
CASP7-203	5.29	3.57	12.1	2.27	8.42	5.21
CASP7-211	0	4.76	0	1.7	0	0
CASP8AP2-202	0	0	0	1.13	0	0
CASP9-201	2.64	4.76	3.78	2.83	0	3.26
CASQ1-201	0	4.76	0	0	0	0
CASQ2-201	0	2.38	0	0	0	0
CAST-201	0	13.08	9.83	28.92	5.36	7.17
CAST-206	0	0	0	11.34	0	0
CAST-223	2.64	7.13	3.02	27.22	4.59	6.52
CASTOR1-201	0	0	0	0	9.95	0
CASTOR1-202	3.96	11.89	2.27	8.5	5.36	6.52
CASZ1-209	0	2.38	0	0	0	1.3
CAT-201	13.22	13.08	12.1	12.47	11.48	10.42
CAV1-201	18.5	0	8.32	5.1	18.37	9.12
CAV2-202	0	0	1.51	0	2.3	0
CAVIN1-201	11.89	5.95	19.66	4.54	43.63	14.99
CAVIN2-201	0	2.38	3.78	1.13	3.06	2.61
CAVIN3-201	5.29	7.13	16.64	1.13	78.08	4.56
CAVIN3-203	0	0	0	0	1.53	0
CBFA2T2-201	0	0	2.27	0	4.59	5.21
CBFB-201	7.93	9.51	5.29	0	4.59	1.3
CBFB-202	5.29	3.57	0	1.13	2.3	0
CBFB-203	0	0	0	0	0	1.3
CBLB-201	0	0	2.27	0	1.53	0
CBLC-201	7.93	5.95	8.32	4.54	8.42	4.56
CBLC-202	0	0	3.02	0	3.83	1.3
CBR1-201	59.47	36.86	57.47	84.48	267.15	94.47
CBR3-201	0	0	3.78	9.64	6.12	5.86
CBR4-201	0	0	0	0	1.53	3.91
CBS-204	0	0	2.27	0	6.12	0
CBWD1-201	0	3.57	0	1.13	0	1.95
CBWD1-207	0	2.38	0	0	0	0
CBWD2-201	0	7.13	9.07	3.4	5.36	0
CBWD2-202	0	0	0	0	4.59	1.3
CBWD2-203	0	0	3.02	0	2.3	0
CBWD5-209	0	3.57	0	0	0	0
CBX1-201	15.86	8.32	21.17	11.91	23.73	12.38
CBX2-202	0	0	2.27	0	0	1.3
CBX3-201	0	0	1.51	1.13	1.53	3.26
CBX3-202	35.68	13.08	46.13	24.95	41.34	20.85
CBX4-201	2.64	0	0	0	0	0
CBX5-201	13.22	0	0	1.13	0	0
CBX6-201	0	0	0	0	1.53	1.3
CBX6-202	11.89	11.89	0	2.27	6.12	1.95
CBX8-201	2.64	0	3.02	0	9.95	0
CBY1-201	3.96	0	2.27	2.27	11.48	3.26
CBY1-202	0	0	1.51	0	0	0
CC2D1B-201	0	0	4.54	1.13	0	0
CCAR1-201	10.57	7.13	5.29	5.67	2.3	1.95
CCAR2-201	14.54	4.76	3.78	1.7	1.53	2.61
CCDC102A-201	0	0	4.54	0	0	3.26
CCDC106-201	0	0	0	1.13	1.53	1.3
CCDC106-205	0	0	1.51	0	0	0
CCDC106-207	2.64	0	0	0	0	0
CCDC107-204	0	0	0	0	2.3	0
CCDC112-201	0	0	0	0	2.3	0
CCDC112-205	0	0	0	0	2.3	0
CCDC115-201	6.61	4.76	6.81	4.54	10.72	9.77
CCDC115-203	0	2.38	1.51	0	1.53	0
CCDC117-201	9.25	3.57	6.81	1.7	7.65	0
CCDC121-201	0	0	2.27	1.13	0	0
CCDC124-201	5.29	8.32	12.1	5.1	22.2	10.42
CCDC126-201	0	5.95	4.54	3.4	1.53	0
CCDC126-202	0	0	0	1.13	0	0
CCDC126-204	0	2.38	0	2.27	0	0
CCDC127-201	3.96	0	2.27	1.13	2.3	0
CCDC130-201	2.64	2.38	7.56	1.13	4.59	0
CCDC130-212	6.61	0	0	4.54	7.65	2.61
CCDC149-204	0	0	0	2.27	0	1.3
CCDC152-201	2.64	0	0	0	0	0
CCDC153-202	0	0	0	0	1.53	0
CCDC167-201	2.64	0	1.51	0	0	1.3
CCDC174-202	0	0	5.29	3.4	0	2.61
CCDC186-203	0	0	0	0	0	1.3
CCDC22-201	3.96	4.76	3.78	3.97	2.3	3.91
CCDC25-201	2.64	2.38	3.78	0	0	2.61
CCDC3-201	3.96	2.38	5.29	2.27	0	1.95
CCDC34-202	0	0	0	0	4.59	2.61
CCDC47-201	47.58	42.81	40.08	21.55	29.85	16.94
CCDC50-201	14.54	0	1.51	1.13	2.3	1.3
CCDC50-202	11.89	0	0	1.7	0	0
CCDC51-201	5.29	0	1.51	1.7	0	0
CCDC59-201	2.64	0	0	0	1.53	0
CCDC6-201	2.64	2.38	8.32	2.27	2.3	1.95
CCDC61-204	3.96	2.38	2.27	0	2.3	0
CCDC69-201	0	0	5.29	2.83	0	1.3
CCDC71-201	2.64	0	2.27	2.27	0	0
CCDC74A-201	0	2.38	0	0	0	0
CCDC74A-202	0	0	0	1.13	2.3	0
CCDC80-201	0	7.13	14.37	1.7	6.12	2.61
CCDC80-202	0	0	5.29	0	0	0
CCDC84-201	0	0	0	0	1.53	0
CCDC85C-203	0	0	0	0	0	1.3
CCDC88C-204	2.64	0	0	0	0	0
CCDC9-201	0	7.13	3.02	1.13	0	2.61
CCDC90B-203	0	0	0	0	1.53	0
CCDC90B-213	0	0	0	0	0	1.3
CCDC90B-214	5.29	0	1.51	2.27	5.36	3.26
CCDC92-201	5.29	3.57	2.27	0	0	0
CCDC92-209	2.64	0	1.51	0	0	0
CCDC94-201	2.64	0	0	0	1.53	1.95
CCDC97-201	6.61	3.57	6.05	2.27	3.83	1.3
CCHCR1-201	0	0	1.51	0	2.3	0
CCL11-201	0	0	1.51	0	0	0
CCL18-201	0	0	5.29	0	4.59	0
CCL19-201	0	0	7.56	0	0	0
CCL2-201	6.61	0	3.02	1.13	1.53	0
CCL21-201	0	0	4.54	2.83	11.48	7.82
CCL22-201	17.18	9.51	10.59	2.83	2.3	1.3
CCL24-202	0	0	0	0	0	1.95
CCL3-204	2.64	0	0	0	1.53	0
CCL4-202	2.64	0	0	0	0	0
CCL5-203	0	2.38	0	0	0	0
CCL8-201	0	0	0	0	1.53	0
CCM2-201	22.47	5.95	8.32	2.27	9.19	7.17
CCM2-216	0	0	0	0	1.53	0
CCM2-218	5.29	0	2.27	0	2.3	3.91
CCNB1-201	11.89	10.7	11.34	7.37	33.68	17.59
CCNB1IP1-202	0	0	4.54	0	13.78	1.3
CCNB2-201	2.64	0	3.78	0	9.95	2.61
CCNC-215	0	0	0	1.7	0	0
CCND1-201	46.26	36.86	24.2	11.91	7.65	27.36
CCND2-201	6.61	3.57	8.32	1.7	4.59	0
CCND3-202	0	0	6.81	0	0	0
CCND3-203	25.11	16.65	10.59	10.77	13.01	10.42
CCND3-204	0	0	0	1.13	0	0
CCND3-205	0	0	1.51	0	0	0
CCNDBP1-201	17.18	14.27	10.59	16.44	9.95	14.33
CCNDBP1-205	0	0	0	0	1.53	0
CCNDBP1-208	0	0	0	1.13	0	0
CCNE1-201	2.64	0	0	1.7	2.3	3.26
CCNE2-201	7.93	3.57	8.32	2.83	1.53	5.86
CCNF-202	0	0	3.78	0	0	0
CCNG1-202	5.29	15.46	10.59	13.61	0	6.52
CCNH-201	2.64	0	0	2.27	2.3	1.95
CCNH-203	0	0	0	0	2.3	0
CCNI-201	40.97	40.43	57.47	52.16	42.1	43.65
CCNJL-201	0	0	1.51	0	0	0
CCNK-201	13.22	11.89	15.12	7.37	7.65	7.82
CCNL1-202	0	2.38	1.51	2.27	0	1.3
CCNL1-219	0	0	0	0	1.53	0
CCNL1-226	2.64	0	0	0	0	0
CCNL2-201	3.96	7.13	4.54	4.54	4.59	1.95
CCNT1-201	2.64	0	0	0	0	0
CCPG1-203	0	0	1.51	0	1.53	0
CCR1-201	2.64	0	1.51	0	0	0
CCR10-201	0	0	0	0	3.06	0
CCR10-203	0	0	0	0	1.53	0
CCR5-201	2.64	0	2.27	0	1.53	0
CCR7-201	46.26	0	20.42	1.13	3.83	1.3
CCRL2-202	2.64	0	0	0	0	0
CCS-205	2.64	0	2.27	0	0	1.3
CCS-208	0	2.38	3.78	0	5.36	1.3
CCT2-201	33.04	23.78	37.81	13.61	29.09	18.89
CCT3-201	130.84	42.81	58.22	36.85	78.84	44.3
CCT3-204	0	0	0	0	1.53	0
CCT4-201	75.33	34.48	42.34	24.38	48.23	22.8
CCT5-201	81.94	33.29	55.2	35.72	78.84	44.96
CCT6A-201	76.65	19.02	40.83	31.18	61.24	33.88
CCT6A-202	0	0	0	0	4.59	0
CCT7-201	43.61	48.75	44.61	36.85	51.29	37.14
CCT7-215	0	0	1.51	0	0	0
CCT8-201	27.75	17.84	38.56	19.84	53.58	25.41
CCZ1-201	0	0	16.64	0	9.95	17.59
CCZ1B-201	29.08	26.16	0	12.47	0	0
CD109-201	2.64	0	1.51	1.13	0	0
CD151-203	6.61	8.32	21.93	3.4	33.68	2.61
CD151-220	0	0	0	0	2.3	0
CD163-201	2.64	0	0	0	0	0
CD164-203	14.54	10.7	6.05	5.1	3.83	3.26
CD164-204	0	0	2.27	0	0	0
CD180-201	2.64	0	4.54	0	0	0
CD1A-201	0	0	0	1.7	0	9.77
CD1C-201	0	0	0	0	0	1.3
CD1E-205	0	0	0	0	0	1.3
CD2-202	6.61	0	5.29	1.13	3.06	0
CD200-201	0	0	0	1.13	0	0
CD200R1-202	0	5.95	2.27	0	0	0
CD207-201	0	0	1.51	0	0	5.21
CD24-202	0	2.38	0	1.7	0	0
CD24-204	0	8.32	3.02	2.27	0	1.95
CD248-201	0	3.57	8.32	4.54	0	0
CD27-201	2.64	0	13.61	0	0	1.3
CD276-202	13.22	3.57	18.9	2.27	9.95	0
CD2AP-201	2.64	4.76	0	2.83	0	0
CD2BP2-201	15.86	7.13	9.83	2.83	6.89	5.21
CD300A-202	3.96	0	0	0	0	0
CD302-201	2.64	0	0	1.13	0	0
CD320-201	3.96	3.57	6.81	1.13	14.54	1.3
CD320-202	0	0	0	0	1.53	0
CD34-201	0	5.95	5.29	3.97	3.06	0
CD34-202	0	2.38	3.02	2.83	2.3	0
CD36-214	0	0	1.51	0	1.53	0
CD37-203	0	0	1.51	0	0	0
CD38-201	2.64	0	0	0	0	0
CD3D-201	0	0	1.51	0	0	0
CD3E-201	0	0	3.02	0	3.06	0
CD3G-206	2.64	0	1.51	0	0	0
CD4-201	2.64	0	4.54	0	0	0
CD40-202	0	0	7.56	0	6.12	0
CD44-201	2.64	0	8.32	0	9.95	1.3
CD44-206	14.54	2.38	24.2	4.54	48.99	7.82
CD44-208	2.64	4.76	5.29	1.13	26.03	3.91
CD44-209	2.64	0	4.54	1.7	1.53	0
CD46-203	15.86	26.16	19.66	6.8	9.95	3.91
CD46-204	19.82	5.95	22.68	3.97	6.12	4.56
CD46-207	0	0	3.78	0	0	0
CD46-208	10.57	3.57	6.81	0	0	1.95
CD47-201	6.61	0	11.34	2.83	2.3	2.61
CD47-202	2.64	0	0	0	0	1.3
CD52-201	7.93	3.57	3.78	1.13	4.59	1.3
CD53-201	5.29	0	5.29	0	2.3	0
CD55-204	11.89	7.13	9.07	3.97	21.43	5.21
CD58-202	6.61	0	6.81	1.7	4.59	2.61
CD58-204	0	0	0	0	0	1.3
CD59-201	23.79	28.54	3.78	39.12	13.78	7.82
CD59-202	55.51	84.42	66.54	60.1	52.82	82.75
CD59-210	0	0	0	0	0	3.26
CD6-201	0	2.38	4.54	0	1.53	0
CD63-202	0	0	0	1.13	0	0
CD63-208	2.64	0	4.54	0	4.59	1.3
CD68-201	38.33	30.91	49.15	37.99	13.01	18.89
CD68-202	7.93	2.38	6.05	0	0	0
CD69-201	7.93	2.38	5.29	0	2.3	0
CD7-201	5.29	0	9.83	0	3.06	1.3
CD74-201	103.08	97.5	151.99	17.58	53.58	55.38
CD74-202	375.33	239	645.76	41.39	177.59	197.42
CD79A-201	3.96	2.38	17.39	0	0	0
CD79A-202	0	0	1.51	0	0	0
CD80-201	2.64	0	0	0	0	0
CD81-201	2.64	0	0	1.7	1.53	1.95
CD81-213	0	0	1.51	0	0	0
CD82-201	42.29	53.51	89.23	50.46	66.6	79.49
CD82-202	0	0	1.51	0	1.53	0
CD83-201	2.64	0	7.56	0	2.3	0
CD86-202	2.64	0	1.51	0	0	0
CD9-203	0	0	0	0	1.53	0
CD99L2-203	0	0	3.02	0	0	0
CDA-201	0	0	0	1.13	0	1.95
CDC123-201	7.93	9.51	14.37	7.37	20.67	18.24
CDC20-201	34.36	4.76	13.61	3.97	16.84	10.42
CDC23-202	7.93	11.89	10.59	2.83	6.12	9.77
CDC25B-201	10.57	0	6.05	0	2.3	3.91
CDC25B-206	2.64	0	0	0	0	0
CDC26-201	6.61	3.57	3.02	2.27	3.06	1.3
CDC37-201	21.15	24.97	43.86	9.64	42.1	22.8
CDC37-209	3.96	4.76	9.83	6.8	13.78	15.64
CDC37L1-201	3.96	5.95	3.02	3.97	3.06	3.26
CDC42-202	3.96	5.95	2.27	1.13	0	0
CDC42-203	2.64	0	0	0	0	0
CDC42BPB-201	5.29	3.57	1.51	1.13	6.12	0
CDC42BPG-201	0	0	1.51	0	0	1.3
CDC42EP1-201	17.18	23.78	23.44	10.77	50.52	24.76
CDC42EP2-201	5.29	4.76	1.51	0	0	0
CDC42EP3-201	0	0	4.54	0	13.78	0
CDC42EP4-205	0	0	3.02	0	0	1.3
CDC5L-201	5.29	2.38	8.32	4.54	6.89	3.26
CDC6-201	15.86	0	2.27	1.13	6.89	1.3
CDC7-201	6.61	0	0	1.13	0	0
CDC73-201	10.57	3.57	9.83	3.97	6.12	5.21
CDCA2-201	6.61	0	1.51	1.13	0	0
CDCA3-207	0	0	1.51	0	1.53	1.3
CDCA7-201	0	0	1.51	0	0	0
CDCA7-202	13.22	2.38	4.54	3.4	0	3.91
CDCA7-208	0	0	2.27	0	0	0
CDCA7L-202	0	3.57	2.27	0	1.53	2.61
CDCA7L-203	7.93	5.95	6.05	1.13	0	6.52
CDCA8-201	6.61	0	1.51	1.13	0	0
CDCP1-201	5.29	10.7	10.59	5.67	0	4.56
CDH1-201	116.3	49.94	41.59	13.61	10.72	9.77
CDH1-212	0	0	0	0	0	1.3
CDH11-201	0	0	5.29	0	3.83	0
CDH2-201	0	0	0	0	1.53	0
CDH26-202	0	0	0	2.83	0	1.3
CDH3-201	44.93	5.95	20.42	1.7	14.54	2.61
CDH3-203	3.96	0	0	0	0	0
CDH5-201	0	0	2.27	1.13	0	0
CDIP1-205	0	0	0	0	1.53	0
CDIP1-209	3.96	2.38	3.78	2.27	3.06	3.26
CDIPT-206	3.96	2.38	1.51	0	1.53	0
CDIPT-207	2.64	3.57	0	1.7	1.53	0
CDK1-203	6.61	3.57	5.29	2.83	8.42	2.61
CDK10-202	5.29	2.38	2.27	0	1.53	3.91
CDK10-204	0	0	0	1.13	2.3	3.26
CDK11B-203	0	0	0	1.7	0	1.3
CDK13-202	0	0	0	0	0	1.3
CDK16-202	31.72	11.89	7.56	7.94	9.95	3.91
CDK17-201	2.64	2.38	5.29	1.7	1.53	0
CDK2-201	18.5	0	3.78	3.4	5.36	0
CDK2AP1-201	2.64	0	1.51	0	0	1.3
CDK2AP1-206	0	0	0	0	1.53	0
CDK2AP2-201	14.54	8.32	13.61	9.64	29.85	8.47
CDK2AP2-204	0	0	1.51	0	0	0
CDK4-201	39.65	9.51	24.95	2.27	29.09	11.08
CDK5-204	0	0	2.27	1.13	2.3	0
CDK5RAP1-202	2.64	2.38	2.27	1.7	1.53	3.26
CDK5RAP3-237	0	0	4.54	3.4	0	2.61
CDK6-202	0	0	1.51	0	1.53	0
CDK7-201	2.64	3.57	3.78	2.27	3.83	4.56
CDK8-201	7.93	2.38	2.27	0	1.53	2.61
CDK8-205	0	0	0	1.13	0	0
CDK9-201	22.47	4.76	15.12	3.97	16.84	5.21
CDKAL1-201	2.64	0	4.54	0	0	0
CDKN1A-201	66.08	30.91	82.42	28.35	58.94	17.59
CDKN1A-203	2.64	0	1.51	2.27	2.3	0
CDKN1B-201	5.29	0	5.29	2.83	4.59	1.95
CDKN2A-201	0	0	3.02	0	0	0
CDKN2A-214	0	0	7.56	0	0	0
CDKN2AIP-201	5.29	2.38	0	4.54	1.53	0
CDKN2AIP-203	0	9.51	5.29	9.07	0	2.61
CDKN2AIPNL-202	3.96	0	3.78	0	3.83	1.3
CDKN2B-201	0	22.59	15.12	16.44	5.36	5.86
CDO1-201	0	0	0	1.7	0	0
CDPF1-201	2.64	0	0	0	0	1.95
CDPF1-205	0	2.38	0	0	0	0
CDR2-201	2.64	0	0	0	0	0
CDR2L-201	0	0	0	0	1.53	0
CDS1-201	11.89	9.51	1.51	2.27	1.53	2.61
CDS2-203	9.25	4.76	5.29	1.7	4.59	3.26
CDSN-202	0	0	0	0	5.36	0
CDT1-201	9.25	0	5.29	0	6.89	2.61
CEACAM1-201	0	0	0	1.13	0	0
CEACAM1-207	6.61	22.59	6.81	39.69	3.06	16.94
CEACAM1-208	0	0	1.51	9.64	0	0
CEACAM5-203	15.86	7.13	3.02	15.31	0	0
CEACAM6-201	188.99	252.07	143.67	468.34	11.48	72.97
CEACAM7-201	0	0	1.51	19.28	0	3.91
CEACAM7-202	2.64	7.13	7.56	70.87	0	7.82
CEBPG-201	19.82	10.7	10.59	6.8	18.37	4.56
CEBPZ-201	17.18	4.76	10.59	1.7	7.65	3.91
CEBPZOS-201	0	0	0	0	3.06	0
CEL-201	33.04	0	0	0	0	0
CELF1-201	2.64	0	1.51	1.13	0	0
CELF2-209	0	0	1.51	0	1.53	0
CELSR1-201	0	0	0	0	5.36	0
CEMIP-201	3.96	0	0	0	0	0
CENPC-201	3.96	0	3.02	0	1.53	1.3
CENPE-202	0	0	1.51	0	0	0
CENPF-201	11.89	0	5.29	0	3.83	3.91
CENPH-201	0	0	2.27	0	2.3	2.61
CENPK-202	3.96	0	3.02	1.13	4.59	1.3
CENPK-215	0	0	0	0	3.06	0
CENPL-203	0	0	2.27	0	0	0
CENPM-201	2.64	0	0	0	2.3	0
CENPN-201	0	0	0	0	1.53	0
CENPN-202	3.96	0	0	0	0	0
CENPO-201	2.64	0	0	0	0	0
CENPQ-201	0	0	0	0	1.53	0
CENPS-204	0	0	1.51	1.13	2.3	0
CENPT-218	5.29	0	3.78	3.97	6.12	3.26
CENPT-233	0	0	0	1.13	0	0
CENPU-201	7.93	0	4.54	4.54	4.59	3.91
CENPW-203	3.96	0	0	0	6.12	1.3
CENPX-201	2.64	0	1.51	0	4.59	0
CENPX-202	0	2.38	0	0	7.65	1.95
CEP104-202	0	0	2.27	1.13	2.3	2.61
CEP126-201	13.22	0	0	0	0	0
CEP170B-204	0	0	0	0	0	1.3
CEP19-202	0	0	1.51	0	0	0
CEP250-202	0	0	0	0	0	1.3
CEP350-202	0	0	0	0	0	1.3
CEP41-201	0	0	0	0	1.53	0
CEP55-201	10.57	3.57	3.02	1.13	4.59	0
CEP57-202	0	0	9.07	0	6.89	3.26
CEP63-201	0	0	3.02	1.13	1.53	1.3
CEP63-204	0	0	0	0	1.53	0
CEP68-202	3.96	0	5.29	0	3.06	1.95
CEP70-201	0	2.38	0	0	3.06	0
CEP70-211	2.64	2.38	0	1.13	0	1.3
CEP72-201	0	0	1.51	0	0	0
CEPT1-201	9.25	2.38	8.32	4.54	0	5.86
CERCAM-201	17.18	2.38	9.83	3.4	6.12	0
CERK-201	0	0	0	2.83	2.3	0
CERK-203	0	0	0	0	1.53	0
CERS2-201	2.64	0	2.27	0	0	0
CERS2-205	52.86	16.65	22.68	6.8	13.01	3.91
CERS3-202	0	0	1.51	0	0	0
CERS3-205	0	0	0	1.13	1.53	0
CERS4-201	0	4.76	1.51	3.4	5.36	7.82
CERS4-205	0	0	1.51	0	0	0
CERS4-209	0	0	2.27	1.7	4.59	5.21
CERS5-201	14.54	3.57	7.56	2.27	13.01	1.95
CERS6-201	6.61	2.38	0	0	1.53	0
CES2-201	9.25	54.7	17.39	56.13	2.3	51.47
CES2-202	0	2.38	1.51	5.1	1.53	3.91
CES2-211	0	4.76	0	0	0	1.3
CES4A-206	0	0	0	1.13	0	0
CETN2-201	0	2.38	10.59	2.83	5.36	0
CETN3-201	0	0	0	1.7	0	1.3
CETP-201	2.64	0	0	0	0	0
CFAP20-201	2.64	2.38	5.29	5.1	9.95	3.26
CFAP221-203	0	2.38	0	0	0	0
CFAP36-202	3.96	4.76	3.02	0	5.36	2.61
CFAP52-202	0	2.38	0	0	0	0
CFAP97-202	0	2.38	0	0	0	0
CFAP97-205	0	0	0	0	1.53	0
CFB-271	200.88	22.59	74.86	2.27	9.19	1.95
CFD-201	0	7.13	3.78	8.5	0	7.82
CFDP1-201	2.64	5.95	5.29	1.13	3.06	1.3
CFH-202	15.86	15.46	14.37	6.8	0	1.3
CFH-206	9.25	10.7	3.78	3.97	0	1.95
CFI-201	0	0	3.78	0	1.53	0
CFL2-201	0	7.13	2.27	0	1.53	0
CFL2-202	0	2.38	0	0	0	0
CFLAR-201	3.96	3.57	0	5.1	1.53	3.26
CFLAR-203	2.64	0	0	1.7	1.53	0
CFLAR-206	2.64	2.38	0	0	0	0
CGGBP1-201	5.29	15.46	6.81	1.13	6.12	2.61
CGN-201	0	0	1.51	1.7	0	0
CGNL1-201	0	2.38	0	1.13	0	0
CGRRF1-201	2.64	0	1.51	0	0	0
CHAC2-201	2.64	0	0	0	2.3	0
CHADL-201	0	0	0	0	4.59	0
CHAF1A-201	0	0	4.54	0	0	1.95
CHAF1B-201	5.29	0	2.27	1.13	4.59	3.91
CHAMP1-201	0	0	2.27	0	0	0
CHCHD1-201	2.64	0	1.51	1.13	0	1.95
CHCHD10-202	0	7.13	6.81	3.97	9.19	5.21
CHCHD2-201	19.82	14.27	20.42	12.47	33.68	11.73
CHCHD3-201	3.96	7.13	9.07	5.67	11.48	5.21
CHCHD4-202	0	2.38	4.54	0	3.83	2.61
CHCHD5-201	0	0	2.27	1.7	3.06	3.91
CHCHD6-201	0	0	0	0	0	1.3
CHCHD6-202	0	0	1.51	0	0	0
CHCHD7-211	0	2.38	0	0	0	0
CHCHD7-218	0	2.38	0	0	0	0
CHD1-212	5.29	3.57	0	0	0	0
CHD1L-202	2.64	0	3.78	1.7	2.3	0
CHD4-201	0	0	1.51	0	0	0
CHD7-201	17.18	0	11.34	11.34	7.65	9.12
CHD9-213	0	20.21	1.51	0	1.53	0
CHD9-217	10.57	0	0	1.13	1.53	0
CHEK2-201	0	0	2.27	0	1.53	0
CHERP-201	0	0	1.51	0	0	0
CHERP-203	0	7.13	4.54	1.13	1.53	1.3
CHFR-204	0	2.38	0	0	0	0
CHFR-205	0	0	3.02	0	1.53	0
CHI3L1-201	11.89	2.38	8.32	0	19.14	1.95
CHIC2-201	3.96	0	4.54	3.97	3.06	5.21
CHID1-201	2.64	2.38	4.54	3.97	6.12	3.26
CHID1-202	0	0	1.51	0	0	0
CHID1-207	0	0	0	1.13	0	0
CHIT1-202	0	0	2.27	0	0	0
CHKA-201	5.29	2.38	0	0	0	0
CHKB-201	5.29	5.95	3.02	2.83	3.83	1.95
CHKB-209	0	0	0	0	1.53	1.95
CHM-201	0	0	1.51	0	0	0
CHMP1A-201	26.43	13.08	14.37	14.17	8.42	14.99
CHMP1A-202	0	0	0	0	0	1.3
CHMP1B-201	0	0	3.02	3.97	2.3	3.26
CHMP2A-201	11.89	14.27	4.54	7.94	5.36	7.82
CHMP2B-201	3.96	3.57	9.07	12.47	3.06	13.03
CHMP3-201	47.58	35.67	31	26.65	31.38	26.06
CHMP3-203	3.96	0	0	1.13	3.06	1.95
CHMP4B-201	0	4.76	1.51	3.4	5.36	1.3
CHMP4C-201	7.93	3.57	4.54	9.07	9.19	5.86
CHMP5-201	14.54	13.08	0	13.61	21.43	7.17
CHMP6-201	18.5	11.89	6.81	8.5	21.43	7.17
CHMP7-203	2.64	0	0	1.13	0	1.3
CHORDC1-201	14.54	8.32	5.29	6.8	20.67	5.21
CHORDC1-203	0	0	1.51	0	0	0
CHP1-201	2.64	5.95	2.27	3.4	0	1.3
CHP2-201	0	0	0	1.13	0	3.26
CHPF-201	54.19	7.13	29.49	10.77	35.98	5.21
CHPT1-201	3.96	8.32	10.59	7.37	6.12	3.26
CHPT1-204	0	0	1.51	1.13	0	1.3
CHRAC1-201	15.86	14.27	12.85	8.5	19.9	8.47
CHRAC1-203	0	3.57	1.51	0	0	0
CHRM3-201	0	0	0	0	3.83	0
CHRNB1-201	0	0	0	0	1.53	0
CHRNB1-202	0	0	0	0	2.3	0
CHST1-201	0	4.76	0	0	3.06	0
CHST11-201	3.96	0	0	0	0	0
CHST11-205	0	0	1.51	0	0	0
CHST12-201	0	13.08	19.66	2.83	3.83	5.86
CHST12-203	0	0	0	0	2.3	0
CHST12-204	5.29	0	0	2.27	0	0
CHST15-202	0	0	4.54	0	0	0
CHST2-201	0	0	3.02	0	4.59	0
CHST7-201	2.64	0	0	1.13	11.48	1.3
CHST9-203	0	2.38	0	1.13	0	0
CHSY3-201	2.64	0	0	0	0	0
CHTF8-203	10.57	8.32	7.56	6.8	4.59	5.21
CHTF8-205	7.93	3.57	3.78	3.4	4.59	3.26
CHTF8-209	0	0	0	1.13	0	0
CHTOP-205	0	0	0	1.7	0	0
CHUK-201	2.64	3.57	3.02	0	0	0
CIAO1-203	9.25	9.51	9.07	9.64	9.95	8.47
CIAPIN1-201	18.5	7.13	10.59	13.04	13.78	13.68
CIAPIN1-209	2.64	0	2.27	0	1.53	1.3
CIB1-201	0	13.08	6.05	9.07	9.19	7.82
CIDEA-203	0	0	0	0	0	3.26
CIDEB-201	2.64	3.57	6.05	3.97	6.12	3.91
CIDEB-202	0	0	1.51	1.13	0	0
CIDEC-202	0	0	0	1.13	0	0
CILP-201	0	0	1.51	0	0	0
CINP-207	0	2.38	0	0	1.53	0
CIPC-201	0	4.76	2.27	1.7	0	0
CIRBP-201	11.89	17.84	31	13.04	36.74	20.85
CIRBP-204	0	0	0	0	1.53	0
CIRBP-210	0	0	2.27	0	2.3	1.3
CIRBP-216	0	0	0	0	1.53	0
CISD1-201	0	0	0	0	0	1.3
CISD2-201	9.25	3.57	12.1	9.07	25.26	9.12
CISD3-204	2.64	0	1.51	1.7	8.42	3.26
CITED4-201	0	5.95	0	1.13	0	22.15
CIZ1-204	13.22	4.76	3.78	2.27	2.3	3.26
CKAP2L-201	5.29	0	1.51	0	3.06	2.61
CKAP4-201	6.61	9.51	12.85	4.54	6.12	19.55
CKAP5-210	0	0	4.54	0	0	0
CKB-201	2.64	4.76	1.51	0	353.65	3.91
CKLF-203	2.64	0	0	0	0	0
CKM-201	0	141.49	0	9.64	0	0
CKMT1A-204	0	58.26	15.88	0	0	79.49
CKMT1B-201	9.25	0	0	16.44	57.41	0
CKS1B-201	11.89	4.76	4.54	1.13	11.48	3.26
CKS1B-203	0	0	0	0	1.53	0
CKS2-201	9.25	0	2.27	1.13	10.72	0
CLCA2-201	52.86	107.01	157.28	45.36	26.03	46.91
CLCA4-201	6.61	567.17	98.3	428.65	0	79.49
CLCC1-203	0	0	3.02	0	2.3	1.3
CLCN2-201	0	0	0	0	3.06	0
CLCN3-209	0	0	2.27	0	0	0
CLCN7-202	2.64	3.57	5.29	1.13	3.83	1.95
CLCNKB-202	0	0	0	3.4	0	0
CLDN1-201	46.26	0	17.39	3.4	2.3	3.26
CLDN10-201	0	2.38	4.54	2.27	0	4.56
CLDN3-201	0	0	0	0	3.83	0
CLDN5-204	5.29	14.27	9.83	2.83	0	5.21
CLDN7-202	0	10.7	9.07	12.47	3.06	14.33
CLDN8-201	0	0	0	0	0	1.3
CLDND1-223	0	2.38	1.51	0	0	0
CLEC16A-202	0	0	4.54	6.8	4.59	7.17
CLEC2B-201	3.96	2.38	3.78	1.7	1.53	3.26
CLEC2D-203	2.64	0	2.27	0	0	0
CLEC3B-201	0	4.76	0	1.7	0	5.21
CLEC7A-201	0	0	3.78	0	1.53	0
CLEC7A-205	2.64	0	6.05	0	0	1.3
CLIC1-210	3.96	0	3.02	0	16.84	7.17
CLIC2-202	2.64	0	7.56	0	0	0
CLIC3-203	0	40.43	1.51	40.26	5.36	23.46
[truncated: 9,599 more rows]
