# Supplementary material for: TAGET: a toolkit for analyzing full-length transcripts from long-read sequencing
Source: Nat Commun. 2023 Sep 23;14:5935. doi: 10.1038/s41467-023-41649-0 (PMC10518008; doi:10.1038/s41467-023-41649-0)
Supplement: Supplementary file 19 — Supplementary Data 16 [file 41467_2023_41649_MOESM19_ESM.txt]

Isoform	LUSC-39C	LUSC-39N	LUSC-07C	LUSC-07N	LUSC-25C	LUSC-25N
A2M-201	23.28132437	64.83391607	29.78457805	140.3745026	52.82598196	12.79127675
A4GALT-201	0.15899441	0	0	0	1.066403378	5.510919658
A4GALT-202	0.079497205	0	0	0	1.304826897	0.486257617
AAAS-201	2.157781283	12.98776506	0.801215468	0.138519545	0.212413681	72.73603519
AAAS-220	17.29632049	0	0	0	0	0
AACS-201	0.919896231	0.472091622	26.19731788	0	3.324924353	0.459243305
AADAC-201	0	0.167854799	0.206373681	0	0.208078708	0
AAED1-201	0.840399026	0	0.424886991	0.024090356	0.039014758	0
AAGAB-201	2.702904976	0.283254973	0.078907584	0.036135534	0.372807685	0
AAGAB-202	4.065714207	0	0	0.355332747	0	4.200725523
AAGAB-207	0.068140462	0.031472775	0.6434003	0.018067767	5.106598289	3.795510843
AAK1-208	0.022713487	0	0.018209442	0	0	0
AAMDC-202	0	5.098589516	0	0	0	0
AAMDC-206	0	0.335709598	0	0.066248478	0.065024596	0
AAMP-202	3.35023936	0	1.511383724	2.270516024	1.25280722	0.459243305
AAMP-204	11.34538685	0.02098185	0.012139628	3.336514264	0.320788008	0.526779085
AAMP-208	11.89051054	0.167854799	0.042488699	0	0	0
AAMP-209	2.328132437	0	0	0	120.1567838	0.216114496
AAMP-210	0.068140462	0	0	0	0	0
AAR2-201	0.465626487	0.461600697	1.311079857	1.668257132	120.5122516	0.553793397
AAR2-202	0.034070231	0	0.194234053	0.138519545	1.512905605	0.094550092
AARS-201	72.46738088	2.444385509	1.729897033	25.70440953	10.23053647	14.93891456
AARS2-201	0.408842769	0.72387382	0.746587141	0.012045178	2.314875625	0
AARSD1-202	0.499696718	0.146872949	0	0.066248478	0.017339892	0.094550092
AASDH-201	0	1.584129664	0	0	0.294778169	0.27014312
AASDH-203	0.624620898	0	3.125954289	0	0	0
AASDH-208	0.227134872	0	0	0	0	0
AASDHPPT-201	2.044213847	0.514055322	4.540220986	0.61430407	2.670343417	1.647873035
AASDHPPT-203	0	0.125891099	0	0	0	0
AASDHPPT-205	0.170351154	0	0	0	0	0
AASS-201	0.147637667	0.136382024	0	0	0	0
AASS-207	0.147637667	0	0	0	0	0
AATF-208	16.46727821	2.654204007	2.591810643	69.88612188	1.335171709	0.959008078
AATK-203	0	0.073436475	0	0	0	0
AATK-204	0.056783718	0	1.050077848	0.668507371	0.008669946	0.054028624
ABAT-201	0.102210692	0	0	0	0.134384165	0
ABAT-203	0.511053462	0	0	0	0	0
ABCA1-202	0.136280923	0	3.702586633	0.16863249	0	0
ABCA1-203	0.272561846	80.60177624	0.32170015	0.710665493	0.008669946	0
ABCA10-203	0	1.258910992	0	0	0	0
ABCA12-202	1.067533898	0	0	0	0	0
ABCA2-203	0	0.094418324	3.471933695	1.216562963	0.242758492	5.94314865
ABCA2-217	0	0.02098185	0.030349071	0.024090356	0	0
ABCA2-218	0.317988821	2.93745898	0.115326469	0.042158122	0	21.4088423
ABCA3-201	0.193064641	0.72387382	0.048558513	0.024090356	0.043349731	1.32370129
ABCA3-202	15.45652803	16.69106156	10.34903313	166.301748	8.808665299	11.85928299
ABCA4-202	0.329345564	0	0	0	0.043349731	0
ABCA4-207	0.317988821	0	0.807285282	0	23.27447047	0
ABCA5-205	0	12.85138304	0	0.066248478	0.060689623	0
ABCA5-214	0.079497205	0	0	0.295106857	0	0
ABCA6-201	0.056783718	0.02098185	0	0.060225889	0	0
ABCA6-202	23.30403786	0.482582547	0	0	0	0.405214681
ABCA6-206	0.136280923	0.094418324	0.121396283	0.042158122	2.765712825	2.282709368
ABCA7-203	0.760901821	0	0.831564539	0.463739347	0	0
ABCA7-206	0	1.636584289	0	0	0	0
ABCA8-201	0.045426974	2.31849441	0	4.607280527	1.877043344	1.647873035
ABCA8-202	0.022713487	0	0	0	0	0
ABCA8-206	0	0.02098185	0	0.018067767	0.502856877	3.22821029
ABCA8-208	0	0.104909249	0	0.548055592	0	0
ABCA9-202	0	0.031472775	0	0	0	0.823936517
ABCB1-210	0	1.689038914	0	0	0	0
ABCB6-201	2.282705463	0.094418324	0.030349071	0.487829703	0.078029515	0.094550092
ABCB6-202	8.608411645	0.02098185	0.546283274	0.060225889	0.160394004	0
ABCB7-202	0.022713487	0	0	0.078293656	0	0
ABCB7-203	8.301779568	0.74485567	0.14567554	0.283061679	0.411822443	0.432228993
ABCB7-207	3.19124495	0	0	0.264993913	0	0
ABCB8-202	0.12492418	1.059583418	0.151745354	0.192722846	0.017339892	1.850480375
ABCB8-205	0	0.02098185	0.127466097	0	0	0
ABCB8-211	0	20.27895789	0.054628327	0.180677668	0	0
ABCB8-213	0.533766949	0	0	3.541282287	0.121379246	1.485787163
ABCB8-214	0.999393436	0	0	0	0	0
ABCB9-201	0.045426974	0	119.4418029	0	0	0.081042936
ABCC1-202	0.692761359	0	0	0	0	0
ABCC1-204	2.396272898	0.06294555	0.133535911	0.018067767	0.416157416	0
ABCC3-201	13.63944906	0	8.728392751	0.024090356	21.6748654	0.337678901
ABCC3-202	88.86651863	0.251782198	3.878611244	0.11442919	3.086500833	0
ABCC3-203	2.100997565	0	24.54632843	0.385445691	0.013004919	0
ABCC3-205	0.919896231	0	16.12142639	14.98420124	0.242758492	0
ABCC3-207	1.362809231	0	0	0	0	0
ABCC4-201	0.204421385	0.482582547	1.845223502	0.102384012	184.3447302	0.027014312
ABCC4-207	0.272561846	0	0.327769964	0.012045178	0.754285316	1.445265695
ABCC5-201	3.145817976	0.083927399	0	1.740528199	0	0.27014312
ABCC5-204	0.056783718	0.996637868	0	0	0	0
ABCC5-205	0.113567436	0	0	0	0	0.229621652
ABCC5-206	9.051324645	0	5.723834746	1.180427429	0	1.972044779
ABCC6-201	0.034070231	0.346200523	0	0	0.40748747	0
ABCD1-201	5.428523438	2.612240308	1.177543946	0.126474367	0.052019677	0.391707525
ABCD3-202	1.158387847	0.0419637	16.10321695	1.668257132	0.034679785	0.553793397
ABCD3-203	0.249848359	0	2.440065289	0	0	0
ABCD3-205	0.522410205	0	1.177543946	6.727231828	0.156059031	1.891001843
ABCD4-201	0.022713487	75.20944083	0.054628327	0.012045178	0.043349731	2.552852488
ABCD4-211	0.045426974	1.993275737	0.012139628	0.012045178	0	0
ABCD4-218	0.670047872	0.02098185	0.303490708	1.204517785	7.690242244	0.06753578
ABCD4-219	0	0.02098185	0	0	0	0
ABCE1-201	2.952753335	37.63094772	3.11381466	0.61430407	1.504235659	0.297157433
ABCE1-205	0.090853949	1.363820241	7.326265682	0	0.164728977	0.351186057
ABCF1-201	1.817078975	42.68757354	5.681346047	1.156337073	0.1127093	20.34177697
ABCF1-203	23.28132437	0.083927399	0	0.204768023	0	0
ABCF1-205	4.451843489	1.51069319	1.960549971	1.180427429	0.775960181	11.71070427
ABCF2-201	0.068140462	0.02098185	0	0.012045178	0.1127093	0.27014312
ABCF2-202	13.67351929	2.93745898	9.268606211	18.21230891	1.057733432	134.3286667
ABCF3-201	3.668228181	0	0.358119035	11.03338291	120.1567838	70.31825426
ABCF3-203	5.973647131	1.248420067	0.491654946	0.234880968	0.008669946	1.580337255
ABCF3-206	5.21274531	0	0	0	0	0
ABCF3-210	0.919896231	0	0	0	0	0
ABCF3-214	0.045426974	0	0	0	0	0
ABCG1-202	1.828435719	1.972293887	0.558422902	1.481556875	0.117044273	1.337208446
ABCG1-203	0	7.847211848	0.042488699	0.770891382	0.46384212	0.675357801
ABCG1-205	2.600694283	2.622731233	9.590306361	0.367377924	0	0.864457986
ABCG1-207	6.178068515	0	0	0.72873326	0	0
ABCG1-210	3.963503515	3.524950777	9.177558999	2.210290135	0	7.455950125
ABCG2-201	0.783615308	3.367586903	0	0.710665493	0.043349731	11.89980446
ABHD10-201	0.056783718	0	0	0.012045178	0.030344812	0
ABHD11-202	2.725618463	0	0.012139628	0	0.008669946	0.567300553
ABHD12-201	4.996967182	16.70155249	0.030349071	21.71143307	0.550541581	0.931993766
ABHD12-202	0.408842769	0.346200523	0.030349071	0	0.008669946	1.485787163
ABHD13-201	0.045426974	1.479220415	1.626710193	1.023840117	3.385613976	25.2178603
ABHD14A-201	0.056783718	0	0.151745354	0.012045178	0.05635465	1.580337255
ABHD14B-202	0.090853949	1.133019892	10.52505774	0.915433516	0.303448116	0
ABHD14B-203	0	0.891728619	0.685888999	1.192472607	0.017339892	0.175593028
ABHD14B-207	0.147637667	11.77081777	0.418817177	0.11442919	0.078029515	7.293864253
ABHD15-201	0.068140462	1.972293887	0.309560522	0.764868793	0	2.633895425
ABHD16A-201	5.621588079	0	0	3.161859185	0.195073789	0.162085872
ABHD16A-202	0.022713487	0.06294555	0.115326469	0.61430407	0.026009838	1.350715602
ABHD16A-212	0	0.577000871	0	0	0	0
ABHD16A-214	0.079497205	0.02098185	0	0.33726498	0	1.202136886
ABHD17A-202	1.181101334	8.843849716	0.012139628	3.878547267	0	0
ABHD17A-203	2.441699873	3.8291876	0	0.283061679	0	0.756400737
ABHD17B-201	1.544517129	1.122528968	0	4.041157168	0	0.337678901
ABHD17C-201	0	0.06294555	13.80275738	0.132496956	0.208078708	0
ABHD17C-203	0.533766949	0	0.018209442	0	0.047684704	0
ABHD2-201	1.635371078	0.188836649	3.702586633	1.047930473	0.63290607	0.27014312
ABHD3-201	0.329345564	2.203094235	1.833083874	0.024090356	0.021674865	21.01713477
ABHD3-205	0.079497205	0	0	0	0	0.027014312
ABHD3-207	3.327525873	0.461600697	0	0.084316245	0	7.942207742
ABHD3-209	0	0.367182373	0	0.662484782	0	0
ABHD4-202	0.658691128	0	0	0.361355335	0.052019677	0
ABHD4-203	0.601907411	1.542165965	0.17602461	4.426602859	0.333792927	41.29137596
ABHD5-205	1.873862693	0.566509946	0.734447512	6.498373449	0.537536662	0.121564404
ABHD6-201	0.794972052	0.776328445	0.297420893	2.674029482	0.151724058	0.91848661
ABHD6-205	20.85098124	0	0.382398292	0.030112945	0	0.216114496
ABHD8-201	15.13853921	5.29791709	0.600911601	0.024090356	2.076452105	0
ABI1-202	0	0.325218673	0	0.301129446	0.021674865	0.310664589
ABI1-204	0.090853949	20.95037709	1.930200901	0.018067767	0.008669946	0.040521468
ABI1-205	0.704118103	0	1.942340529	0.39146828	0	0
ABI1-206	1.340095744	6.78762843	0.564492716	2.204267546	0.008669946	0.054028624
ABI1-209	1.078890641	0.912710469	201.83953	2.204267546	150.1027779	2.877024233
ABI1-210	0.897182744	0.839273994	1.377847813	0.252948735	61.35720898	0.526779085
ABI1-212	0.022713487	0	0	0.295106857	0	0
ABI1-213	3.554660745	0.052454625	0.734447512	7.082564575	0	3.63342497
ABI2-202	1.73758177	1.227438217	0.060698142	0.656462193	0.251428439	2.809488453
ABI2-209	0.113567436	0	0	0	0	0
ABI3-201	0.079497205	4.416679396	52.41284521	5.269765309	0.684925747	21.27377074
ABI3-202	2.646121258	0	0	0	0	0
ABI3BP-201	0	51.53142326	0	5.197494242	0	0.054028624
ABI3BP-205	10.57312829	0.220309424	0.163884982	4.330241437	2.418914979	367.232558
ABI3BP-215	2.112354309	0	0	0	0	0
ABI3BP-222	0	18.3905914	0	0	0	0
ABI3BP-227	0	0.125891099	0	0.102384012	0	0
ABL1-201	23.21318391	0.06294555	0	0.012045178	0	0
ABL2-201	0	0.02098185	0	0	0	0
ABLIM2-204	0.352059051	0	0	0	0	0
ABLIM3-202	0.397486026	0	0	0	0	0
ABLIM3-203	1.567230616	0.587491796	0	0	0	0
ABLIM3-204	0	1.636584289	0	0	0	14.15549951
ABO-201	1.067533898	3.031877305	0	0.252948735	0.273103304	0.283650276
ABR-201	0.034070231	0.0419637	0.012139628	5.444420388	0.008669946	0.756400737
ABR-202	0.079497205	0	0	0	0	0.121564404
ABR-203	0.317988821	2.21358516	0	0	0.043349731	0
ABR-204	2.634764514	0.0419637	0	0.012045178	2.501279467	2.134130652
ABR-218	0.704118103	1.028110643	0.261002009	0.680552548	102.1839854	2.161144964
ABRACL-201	0.022713487	0.188836649	0.443096433	0	0.008669946	0.040521468
ABT1-201	2.680191488	42.33088209	0.309560522	1.445421342	0.273103304	0
ABTB1-201	0.227134872	0.251782198	0	0	1.30916187	3.444324786
ABTB1-202	4.247422104	0	4.066775482	0.024090356	0	0
ABTB1-203	0	0.367182373	0.030349071	0	0	0
ABTB1-206	0.840399026	0	2.858882466	0.572145948	0	0.688864957
ABTB1-208	3.815865848	0.356691448	0.115326469	19.6276173	0.065024596	7.239835629
ABTB2-201	0.022713487	9.987360534	4.066775482	0.048180711	0	0
AC003002.1-201	0	4.091460723	0.024279257	0.096361423	0.294778169	0
AC005885.1-202	0.170351154	0	0.024279257	0	0	0
AC006978.2-201	1.510446898	0	0	0	0	0
AC008560.1-201	0.431556257	0.524546247	0.710168256	0.012045178	0.260098385	0
AC008575.2-203	0	0.125891099	0	0	0	0
AC008687.8-201	0.215778128	0	0	0	0	0
AC010422.3-201	0.272561846	0	0	0	0	0
AC011498.1-201	11.70880265	0.094418324	0	0.030112945	0.043349731	0.189100184
AC011498.1-202	0	3.462005227	0	0	0	366.0574354
AC011511.4-201	0.113567436	0	0.39453792	0	3.125515591	0.027014312
AC020915.1-201	3.645514694	12.75696472	4.655547455	0.258971324	1.105418135	0
AC020915.1-204	0	0.104909249	0	0	0	0
AC020915.1-208	0.988036693	1.143510817	0.030349071	0.036135534	0	0
AC024270.1-202	0.022713487	0.283254973	2.239761422	0.180677668	13.03092908	0.540286241
AC068580.4-201	1.317382257	0.482582547	0	0	0.173398923	6.051205899
AC069544.2-201	1.408236206	0.031472775	0	0.0542033	2.527289306	0
AC073610.2-201	0.272561846	0	0	0	0.130049192	0
AC091167.3-201	0.28391859	0	0	0	0	1.945030467
AC091959.3-201	1.181101334	0.06294555	1.383917627	0.710665493	0.065024596	0
AC092835.1-201	0.102210692	0	0	0	0	0
AC104452.1-202	0.045426974	0	1.377847813	33.96740153	0	0.864457986
AC110814.1-211	0	0.618964571	0	0	0	0.040521468
AC116366.3-204	4.474556976	0	0	0.120451778	0	0
AC126755.2-203	0.28391859	0	0	0	0	0
AC133555.5-201	4.36098954	3.325623203	0.103186841	0	0.945024131	0
AC133555.5-203	0.022713487	0	0	0.433626403	24.34520882	0
AC134772.2-202	22.40685511	0	0	0	0	0
AC244197.3-201	0.034070231	7.280701902	0.018209442	0	0	0
ACAA1-202	3.75908213	1.112038043	32.66166996	0.090338834	0.446502227	10.10335271
ACAA1-203	0.204421385	0.02098185	0.613051229	0.012045178	0.16906395	1.472280007
ACAA1-209	0.022713487	0	0.030349071	0.078293656	0	0
ACAA1-216	0.056783718	0	0	0.012045178	0	0
ACAA2-201	15.04768526	0.629455496	1.553872423	0.909410928	0.654580935	18.34271788
ACAA2-205	0.295275333	0.451109772	0.995449521	6.889841729	0.355467793	0.162085872
ACACA-228	0.022713487	0	0.576632344	0	0.008669946	0
ACACA-229	0.227134872	0.0419637	0.39453792	0.487829703	1.330836736	0
ACACB-207	0	1.080565268	0	0	0	0
ACAD10-201	0.15899441	0.136382024	1.116845804	0.156587312	0.021674865	0
ACAD11-201	0	0.472091622	0.382398292	1.059975651	0.039014758	0.13507156
ACAD11-204	0.079497205	0	0	0.686575137	0	0
ACAD11-208	0	0.02098185	0.169954796	0.258971324	0.489851958	0.283650276
ACAD8-201	94.46539322	0.188836649	0.940821194	0.204768023	7.278419802	0.054028624
ACAD8-202	2.157781283	0.02098185	0	0.22283579	0.117044273	0
ACAD9-201	2.930039847	1.007128793	0.691958813	0.421581225	0.091034435	0.742893581
ACAD9-204	0.022713487	0.031472775	0	0	0	0
ACAD9-206	0.113567436	10.06079701	0.018209442	3.005271873	0.008669946	0.081042936
ACADL-201	0	12.59960084	1.104706176	43.79626666	0	0.040521468
ACADL-204	6.655051746	0	0	0	0	0.162085872
ACADM-202	0.386129282	7.920648322	0.588771973	0.264993913	0.528866716	0.607822021
ACADM-203	0	2.25554886	0.127466097	0	0	0
ACADM-212	4.065714207	0	0.024279257	0	0	0
ACADM-218	0	0.052454625	0	0	0	0
ACADS-201	0.635977641	0.618964571	0	0	0	2.485316708
ACADSB-201	1.635371078	0.073436475	0.121396283	0.012045178	23.92038146	0.405214681
ACADVL-201	2.782402181	7.280701902	9.323234538	20.8803158	0.121379246	1.904508999
ACADVL-202	0	1.605111514	0.32170015	0	0	0
ACADVL-203	0.488339975	0.524546247	3.429444996	0.132496956	0	0
ACADVL-215	0	0.02098185	0	0	0	0
ACADVL-235	0.227134872	0	1.292870415	0	0	0
ACAP1-201	0	51.60485973	0.012139628	156.6776509	0	0
ACAP2-201	2.566624052	6.472900682	0.473445504	0.030112945	0.047684704	72.26328473
ACAP2-211	90.2406846	0.031472775	0.024279257	0	0	0.20260734
ACAP2-216	1.340095744	1.237929142	0.157815168	0.481807114	0.537536662	11.68368996
ACAP3-202	1.158387847	0	0	0.108406601	0.008669946	0.742893581
ACAP3-206	48.10716587	0.0419637	0.32170015	0.313174624	0.021674865	2.566359645
ACAT1-201	0.431556257	0.755346595	0.995449521	1.035885295	0.034679785	1.431758539
ACAT2-201	0.28391859	2.19260331	0.515934203	68.88034953	0.342462873	2.431288084
ACBD3-201	1.987430129	0	0.898332495	0.120451778	0	2.782474141
ACBD4-201	0.249848359	0	0.042488699	0.283061679	0.104039354	2.147637808
ACBD4-204	2.691548232	0	0	0	0	0
ACBD4-214	0	4.720916219	0	156.5451539	0	0.094550092
ACBD5-202	6.79133267	1.48971134	0.71623807	0.825094683	0.034679785	0.607822021
ACBD5-204	0.306632077	0	0	0	0	0
ACBD5-205	0.317988821	0	0.273141637	0.361355335	0	0.891472298
ACBD6-201	1.544517129	0.975656019	16.20033397	1.240653318	0.073694542	1.593844411
ACCS-201	28.78934501	0.115400174	0.115326469	9.660232635	0.030344812	0.081042936
ACD-212	0.022713487	0	0	0	0.294778169	0.661850645
ACD-215	11.57252172	1.091056193	0	0	0	1.485787163
ACE-201	0.794972052	63.51205953	3.496212952	4.691596772	3.008471318	15.12801475
ACE-202	0.499696718	10.37552476	3.089535404	2.866752328	1.36551652	4.673475984
ACE-205	0.397486026	21.75817831	0.194234053	3.19197213	0.264433358	0.027014312
ACER3-212	1.442306437	1.835911863	0	17.74254697	0.043349731	1.499294319
ACHE-201	2.873256129	0.052454625	0.115326469	0.873275394	0.879999535	0
ACHE-202	0.022713487	0	0	0	0	0
ACHE-205	88.45767586	0	0	0	0	0
ACIN1-202	9.710015773	0.188836649	0	0.764868793	0.073694542	4.092668275
ACIN1-203	0	1.793948163	0.151745354	0.174655079	0.234088546	0.06753578
ACIN1-205	0.738188334	0.293745898	0.060698142	0.258971324	1.109753109	2.606881113
ACIN1-206	6.50741408	0.031472775	1.189683574	0.216813201	0.065024596	6.172770303
ACIN1-213	0.079497205	0.293745898	0.188164239	0.060225889	0.212413681	0.027014312
ACIN1-222	0.147637667	0.493073472	0.018209442	0.012045178	0.853989697	0
ACIN1-223	0.908539488	0.094418324	0	0.620326659	0.017339892	0
ACKR1-202	0.045426974	17.41493538	0.17602461	49.28886776	1.066403378	3.795510843
ACKR4-201	8.824189773	0.031472775	1.050077848	0.542033003	0	1.972044779
ACLY-201	0.045426974	0.734364745	0.327769964	0.240903557	0.008669946	0.027014312
ACLY-202	0.624620898	1.049092493	0.084977398	3.872524678	0.247093466	0.391707525
ACLY-204	13.09432536	48.16383635	4.582709685	10.02158797	0.047684704	3.957596715
ACLY-207	8.24499585	0.031472775	16.10321695	0.090338834	0.052019677	21.73301404
ACO1-201	42.2811564	12.17996384	31.92115263	3.234130252	0.676255801	2.579866801
ACO1-202	0.034070231	0.0419637	0.024279257	0	0	0.162085872
ACO2-201	73.59169849	25.34607463	3.647958306	12.05722303	0.775960181	6.172770303
ACOT13-202	0.15899441	0	0	0	0	0
ACOT2-201	0	0.02098185	0	0	23.70796778	0.148578716
ACOT2-204	0.635977641	1.384802091	6.379374674	6.66098335	0.884334508	0
ACOT4-201	2.259991975	2.95844083	0.030349071	0.018067767	0.017339892	0.661850645
ACOT7-202	1.078890641	23.87734514	0.163884982	0.548055592	0	0
ACOT8-201	0.022713487	8.025557572	0.710168256	0	0	1.05355817
ACOT8-207	0.840399026	0	0.303490708	0.012045178	0	0
ACOT9-201	0.363415795	18.14930013	1.748106476	0.036135534	0.008669946	0.20260734
ACOT9-203	0.056783718	0	0	0	0	0
ACOT9-204	0	1.626093364	1.305010043	0.090338834	1.916058101	0
ACOX1-201	0.363415795	2.727640482	1.523523352	3.408785331	1.200787543	4.146696899
ACOX1-202	9.914437158	0	0	0.030112945	0	0
ACOX1-203	0.556480436	0	0.115326469	0	0	0
ACOX1-206	10.03936134	0	0.024279257	0.355332747	0	0
ACOX2-201	0.056783718	0	0.115326469	0.048180711	2.835072394	0
ACOX2-207	10.40277713	0	0	0	0	0
ACOX3-201	0	0.566509946	2.506833245	0.632371837	0	0
ACOX3-203	4.781189053	3.231204879	8.691973867	4.53500946	0.524531743	2.282709368
ACOXL-202	0.045426974	0	0	0.252948735	0.017339892	0.054028624
ACOXL-205	0	0.68191012	0.558422902	1.577918298	0.866994616	0
ACP1-201	13.82115695	0.125891099	3.933239571	3.005271873	1.174777705	0.98602239
ACP1-202	0	2.895495281	0	3.848434323	0.368472712	0
ACP1-203	0.488339975	0	0	0	0	0
ACP1-205	0.204421385	0.241291273	0	0.012045178	0.264433358	0
ACP1-209	0	0.220309424	1.942340529	0.313174624	0	0.040521468
ACP1-210	18.39792462	0	2.992418377	0	0.078029515	0
ACP2-201	0.545123693	2.780095107	3.174512802	0.102384012	0	1.026543858
ACP2-204	0.045426974	0	0.018209442	0	0	0
ACP2-205	0.988036693	0	0.024279257	0.403513458	0	0
ACP2-210	0.329345564	0	0	0	0	0
ACP2-213	2.055570591	0	1.068287291	0	0.043349731	21.92211423
ACP5-201	0.249848359	0.283254973	0.054628327	0	0.372807685	0
ACP5-203	13.60537883	6.976465079	34.80431435	0	63.06518837	6.361870487
ACP5-212	0.045426974	0.104909249	0.018209442	0.204768023	0.156059031	0.959008078
ACP6-208	0.022713487	0	0	0	0	0
ACPP-202	0.022713487	0.493073472	2.191202909	0.903388339	0	0.324171745
ACRBP-201	2.861899386	0	0	2.174154602	0	0
ACSF2-201	0.079497205	0	0.024279257	6.88381914	23.71663772	0.054028624
ACSF2-218	1.89657618	0	3.72686589	1.445421342	0.125714219	0
ACSF3-201	0.215778128	1.290383766	6.166931179	1.782686322	0	0.418721837
ACSF3-204	0.454269744	8.015066647	0	0.048180711	0.069359569	3.133660198
ACSL1-201	3.19124495	0.514055322	1.177543946	0.451694169	0.251428439	0.081042936
ACSL1-202	10.44820411	3.650841876	1.584221494	7.787207479	0.290443196	0.91848661
ACSL1-203	0	19.49213852	167.7818028	1.349059919	0.390147577	0.972515234
ACSL1-205	0	0.02098185	0	0.554078181	0.017339892	0
ACSL1-208	0.465626487	0	0	0.048180711	0	0
ACSL1-211	0.022713487	0	0	0.024090356	0	0
ACSL3-201	1.215171565	1.206456367	0.230652938	5.396239676	0.156059031	1.107586794
ACSL3-202	15.2407499	1.500202265	9.377862866	2.499374404	1.655959717	9.563066465
ACSL4-202	4.088427694	0.325218673	32.23071315	3.511169343	0.117044273	0.06753578
ACSL4-204	2.078284078	0.031472775	0	0.012045178	0	6.672535076
ACSL5-202	10.33463667	76.91946159	20.94085883	1.409285808	1.248472247	1.972044779
ACSL5-203	1.987430129	2.19260331	1.147194875	0.650439604	0.065024596	135.3281962
ACSL5-204	4.985610438	4.259315522	25.39610241	0.397490869	6.255366155	41.31839028
ACSL5-205	0	1.300874691	0.018209442	0	0	0
ACSM3-201	0.431556257	2.528312908	0.024279257	4.709664539	0.50719185	1.918016155
ACSM5-201	0	1.017619718	0	0.012045178	0.299113143	0.959008078
ACSS1-201	0	0.0419637	0.060698142	0.078293656	0.043349731	0.98602239
ACSS1-205	1.533160385	0.440618847	0.127466097	1.493602053	1.040393539	3.552382034
ACSS2-201	0	1.993275737	0	0	0	0
ACSS2-202	90.58138691	2.989913605	0.024279257	0	0.05635465	0.675357801
ACSS2-211	4.372346284	0.692401045	0	1.34303733	0.307783089	0.499764773
ACSS2-214	0.374772539	0.283254973	3.016697634	0.11442919	0.026009838	9.03628738
ACSS2-223	0.556480436	0	0.036418885	0.186700257	0.008669946	0.540286241
ACSS3-201	0.215778128	3.556423551	0	0	0.537536662	1.094079638
ACTA2-201	5.621588079	1.668057064	3.690447005	0.825094683	26.22225216	6.199784615
ACTB-201	3.35023936	21.83161478	4.910479649	2.637893949	128.8614098	20.93609184
ACTB-204	1.044820411	0	0	0	0	0
ACTB-207	48.56143561	10.61681603	24.18213958	4.956590685	0.138719139	9.860223897
ACTB-208	0	6.986956004	0	0	0	0
ACTB-211	0.045426974	0	0	0	0	0
ACTB-213	0	0.06294555	0	0.030112945	0	0
ACTG1-201	3.815865848	10.6902525	0.904402309	3.438898276	0	0.931993766
ACTG1-207	10.87976036	0.860255844	32.18822445	7.040406452	7.629552621	2.51233102
ACTG1-210	11.59523521	0	0.012139628	19.77818203	0.472512066	6.7265637
ACTG1-212	10.40277713	0.02098185	0.127466097	1.415308397	0.212413681	0.027014312
ACTG1-214	0.431556257	2.119166836	0	0	0.030344812	1.175122574
ACTG1-215	0.034070231	2.486349208	0	0	0	0.027014312
ACTG1-216	0.794972052	3.944587774	2.027317927	9.316945066	1.751329124	3.187688822
ACTG2-201	0	0.639946421	0.139605726	55.38372775	8.505217183	0.364693213
ACTL10-201	0.704118103	0	0	0	0	0
ACTL6A-201	0.545123693	0	5.97876694	0.072271067	0	0
ACTL6A-202	0.136280923	2.150639611	2.288319936	20.15158254	0.008669946	0.027014312
ACTL6A-203	0.12492418	0	0.182094425	0.012045178	1.668964636	0
ACTL6A-204	35.48982373	0	0	0	0	0
ACTL6A-213	0.511053462	0	0	0.150564723	0	0
ACTN1-201	19.66987991	6.777137505	0.928681565	11.76813876	0.528866716	13.97990648
ACTN1-204	0.488339975	2.968931755	0.437026619	0.975659406	0.095369408	5.510919658
ACTN1-211	5.133248105	0.157363874	0	0	0	0.999529546
ACTN1-216	15.01361503	0.094418324	0.109256655	1.589963476	0.1127093	4.889590481
ACTN2-206	0	0.104909249	0	0	0	0
ACTN4-201	7.96107726	0.608473646	3.927169757	2.746300549	0.364137739	13.85834208
ACTN4-202	1.510446898	5.035643967	5.122923145	2.162109424	0.108374327	3.525367722
ACTN4-203	8.926400465	6.451918832	2.100155697	3.07754294	2.765712825	15.68180814
ACTN4-208	22.40685511	0	2.009108485	1.276788852	0.355467793	0
ACTR10-201	0.022713487	0.70289197	0	0	0	0
ACTR10-205	0	0.083927399	0.012139628	0	0	0
ACTR10-207	0.374772539	0	0	0.204768023	0.160394004	0.175593028
ACTR10-211	0.079497205	0	0	0	0	0
ACTR10-216	0	1.521184115	0	0.174655079	0	0
ACTR1A-201	1.465019924	4.364224771	10.00912354	4.595235349	1.148767866	2.336737992
ACTR1A-202	0.090853949	0	0.060698142	0.042158122	22.44215564	10.1979028
ACTR1B-201	3.725011899	42.04762712	0.86191361	4.432625448	0.199408762	73.85712914
ACTR2-201	35.71695861	7.396102076	26.52508785	2.674029482	0.628571097	1.701901659
ACTR2-203	0.079497205	0.482582547	0.352049221	0	1.482560793	0
ACTR2-205	0.624620898	0	1.68133852	7.600507222	0	0
ACTR3-201	5.587517849	11.4036354	21.86954039	6.570644516	0.836649804	2.390766616
ACTR3-202	0.102210692	0	0	1.12020154	0	0.027014312
ACTR3-205	0.170351154	0	0.012139628	3.378672387	0	0.256635964
ACTR3-208	27.49467624	0.986146943	21.79063281	2.041657645	10.65102886	0.607822021
ACTR3B-201	2.736975206	0	0	0.066248478	0.043349731	0
ACTR3C-203	1.45366318	0	0	0	0	1.512801475
ACTR5-201	0.022713487	0.944183244	0.024279257	0.090338834	0.190738816	1.499294319
ACTR6-201	0.670047872	0.293745898	0.418817177	0.415558636	0.052019677	0
ACTR6-204	0	0.06294555	0.121396283	0	0	0
ACTR8-201	25.42774891	0.115400174	0.297420893	15.30942105	0.086699462	0.121564404
ACTRT3-201	0.749545077	0.188836649	0.157815168	0.397490869	0	0
ACVR1-202	6.814046157	0	0.867983424	18.58570942	5.067583531	0
ACVR1-207	0.374772539	1.216947292	0	0	6.268371074	0.054028624
ACVR1B-201	2.930039847	0.0419637	0.212443495	0.499874881	0.437832281	0.027014312
ACVR1B-202	0	0.031472775	0.291351079	0	1.621279932	11.68368996
ACVR2A-201	1.851149206	0.083927399	4.024286783	0.198745435	0	1.080572482
ACVRL1-201	1.624014334	0.325218673	0.151745354	27.50516362	0.082364489	7.91519343
ACVRL1-202	0.704118103	1.248420067	0	0.078293656	0	0.945500922
ACVRL1-206	0.840399026	4.857298243	0.060698142	3.6978696	0.060689623	3.417310474
ACY1-201	40.07794815	0.094418324	0.024279257	0.060225889	1.530245497	0
ACY1-215	3.781795617	0.052454625	2.488623803	0.090338834	0.017339892	0
ACYP1-201	0	18.50599158	9.517468591	0	0.026009838	0
ACYP2-202	0.045426974	3.7872239	0	0	0	0
ADA-201	0	0.052454625	0	0.433626403	0	0
ADA-203	0.045426974	0.031472775	0.024279257	0.325219802	0.013004919	1.337208446
ADA-207	4.247422104	0	0	0	0.151724058	0
ADA2-201	1.703511539	0.356691448	0.109256655	0.060225889	0.017339892	0.661850645
ADA2-202	1.362809231	0.0419637	0.503794575	1.686324899	0.117044273	1.013036702
ADA2-203	0.454269744	0.136382024	0.018209442	0.210790612	0.008669946	0.20260734
ADAM10-201	1.340095744	2.864022506	0.71623807	0.22283579	0.546206608	1.350715602
ADAM10-202	3.656871437	0	0.267071823	1.029862706	0.3381279	0
ADAM10-210	0.170351154	1.689038914	0.388468106	0.030112945	0	1.661380191
ADAM12-202	4.974253694	0	0	0	0	0
ADAM15-201	5.576161105	1.731002613	8.182109478	1.28883403	2.921771856	9.482023529
ADAM15-202	0	4.049497023	0.024279257	0.012045178	2.063447186	0.06753578
ADAM15-204	14.54798854	0	4.801222995	0	0	0
ADAM15-207	0	0.073436475	1.772385733	3.234130252	5.032903746	0
ADAM15-209	0.204421385	0	0	0	0.047684704	0
ADAM15-216	0	7.784266298	0	0	0	0
ADAM15-222	0	74.97864048	0	0	0	0
ADAM15-226	26.04101306	0	3.386956297	1.788708911	0	0
ADAM17-201	0.340702308	42.59315522	0.218513309	2.029612467	1.655959717	0.526779085
ADAM17-203	0.079497205	0	0	0	0	1.350715602
ADAM28-201	0	0.524546247	0	0	0	0
ADAM28-202	46.3695841	0.02098185	0.042488699	0	0.073694542	0
ADAM8-202	3.974860258	1.993275737	3.33232797	0.343287569	0	0.027014312
ADAM9-202	0.136280923	0	0	0.283061679	0	0
ADAM9-204	0	0.818292145	0.048558513	0.012045178	1.183447651	0
ADAM9-209	24.15579363	5.19300784	15.89077345	0.788959149	15.67959763	40.79161119
ADAMDEC1-201	0.113567436	0.367182373	0.625190858	0.066248478	0.008669946	0
ADAMTS1-201	28.56221014	10.78467083	1.881642387	2.920955628	0.143054112	2.012566248
ADAMTS1-203	0.454269744	0.954674169	0	0.024090356	0	0
ADAMTS1-204	0	1.174983592	0	0.066248478	0	0.06753578
ADAMTS12-201	0.12492418	0	0	0	0	0
ADAMTS2-201	0	0.629455496	0	2.330741914	0.173398923	0
ADAMTS2-202	0.170351154	0.167854799	0	0.373400513	0	0.027014312
ADAMTS3-201	0.102210692	0	0	0	0	0
ADAMTS4-201	0.068140462	1.269401917	0	0.012045178	0	0
ADAMTS4-202	0.102210692	12.0330909	0	0.11442919	0	2.188159276
ADAMTS7-201	0.12492418	0	0	12.62936897	0	0
ADAMTS8-201	17.34174747	3.420041527	0.018209442	0.626349248	0.034679785	72.15522748
ADAMTS9-201	1.056177154	2.370949034	0	0	0	0
ADAMTS9-202	0.56783718	2.308003485	0	3.625598532	0	0.189100184
ADAMTS9-205	8.086001439	0.157363874	0	32.85322258	0	0.20260734
ADAMTS9-206	0.136280923	0	0	0.024090356	0	0
ADAMTS9-207	0	0.02098185	0	0	0	0
ADAMTSL1-201	3.804509104	0	0	0	0	0
ADAMTSL2-201	0.079497205	0	0	0.463739347	0	0
ADAMTSL2-202	0.045426974	0.052454625	0.042488699	8.95558973	83.68665531	5.105704977
ADAMTSL3-202	0	0.0419637	0.327769964	1.084066006	0.008669946	1.229151198
ADAMTSL4-201	0	1.48971134	0.054628327	0.132496956	0.008669946	0.040521468
ADAMTSL4-202	0.136280923	1.049092493	0.376328477	17.76061474	0	0.175593028
ADAMTSL4-203	0	0.996637868	0	0.018067767	0	0.108057248
ADAMTSL4-204	0	0.031472775	0.024279257	0	0.138719139	0.175593028
ADAMTSL4-205	1.828435719	0	1.523523352	0	0	0
ADAMTSL4-206	31.12883419	0.0419637	0	1.349059919	0.3381279	6.875142416
ADAP1-201	0	0.031472775	0.084977398	0	6.896942171	0.229621652
ADAP1-218	0.227134872	0	0	0	0	0
ADAP2-201	1.748938514	1.940821112	0.042488699	5.456465565	0.819309912	2.890531389
ADAP2-204	0.794972052	0	0.018209442	0	0	1.661380191
ADAP2-211	0	0.083927399	0	0	0	0
ADAR-201	17.92094139	0.335709598	0.267071823	0	0.403152496	0
ADAR-202	1.090247385	0.755346595	0.212443495	1.993476934	1.179112678	2.2421879
ADAR-205	0.556480436	0.02098185	0.030349071	0.036135534	0	0.06753578
ADAR-208	1.487733411	7.133828953	0.576632344	0.180677668	0.212413681	0
ADARB1-204	0	2.727640482	0	3.589462999	0	0.526779085
ADAT1-201	2.316775693	6.82959213	0.024279257	0.018067767	0.208078708	0.054028624
ADAT1-205	0.022713487	0.188836649	0	0	0	0
ADAT2-201	0.715474846	0	0	0.879297983	0	0
ADAT3-201	0	1.332347466	0	0	0	0
ADCK1-201	1.851149206	0.02098185	0.012139628	0.048180711	0	0
ADCK1-202	2.146424539	0	0.012139628	0	0	0
ADCK2-201	0.829042282	0.965165094	0.024279257	2.252448258	0.043349731	1.161615418
ADCK5-201	0	0.052454625	0.018209442	0	0	0
ADCK5-205	0.12492418	0.031472775	2.889231537	1.306901797	0.247093466	0
ADCY3-201	0.056783718	0.472091622	0	0.945546461	0	39.130231
ADCY3-202	0.374772539	0	0	0	0.121379246	0.418721837
ADCY3-211	1.16974459	0	0	0	0	0
ADCY3-213	1.260598539	0.06294555	0.254932194	0.632371837	0.277438277	29.54015022
ADCY4-202	0	0.797310295	0	0.150564723	0.008669946	0.040521468
ADCY4-204	0	0.660928271	0	5.727482067	0	0.054028624
ADCY4-207	0	3.304641353	0	0	0	0.499764773
ADCY4-213	0.579193923	12.95629229	0	0	0	11.17041803
ADCY6-201	0	0.251782198	0	0.289084268	0	0
ADCY6-202	0.181707898	0.566509946	0	0	0	0
ADCY6-203	0	0.167854799	0.012139628	0	0	0
ADCY7-201	4.07707095	0.167854799	0	0	0	2.822995609
ADCY7-212	0	0.325218673	0.018209442	0.012045178	0	0
ADCY9-201	4.815259284	0	0.012139628	0	0	0
ADD1-201	2.089640821	2.098184986	0.012139628	0.066248478	0.117044273	0.405214681
ADD1-206	4.792545797	15.63147815	0.066767956	1.349059919	15.76196212	1.620858723
ADD1-217	0.045426974	0.083927399	0	0	0	0.445736149
ADD1-218	2.373559411	0.083927399	0	0	0.082364489	0
ADD1-219	46.04023853	0.839273994	0.218513309	6.293605426	0.095369408	0.877965142
ADD1-222	0	0.104909249	0.388468106	0.0542033	0	0
ADD3-201	6.268922464	1.112038043	0.910472123	0.662484782	0.602561258	3.322760382
ADD3-202	7.858866567	1.112038043	2.579671015	0.650439604	0.026009838	0.756400737
ADD3-203	9.403383696	3.80820575	0.96510045	0.855207627	0	42.41246991
ADD3-215	1.203814821	0	1.305010043	0	0	0
ADGRA2-201	0.022713487	0	0	0	0	0
ADGRA3-201	0.022713487	0	0.012139628	0	0	11.68368996
ADGRA3-202	0.249848359	0	0	0	0	0
ADGRA3-203	0.090853949	0	0	0.361355335	0	0
ADGRD1-201	0.238491615	0	0.188164239	0.234880968	0.208078708	0.351186057
ADGRD1-202	0	0.283254973	0	0	25.48964171	0.054028624
ADGRD1-205	0	12.93531044	0	0	0	0
ADGRD1-209	0.136280923	1.44774764	0.424886991	2.788458672	0.286108223	0
ADGRD1-212	0.079497205	0.493073472	0	0	0	0.283650276
ADGRD1-213	0	0.828783069	0.054628327	0.487829703	0	0.121564404
ADGRE1-202	0	0.02098185	0	0.662484782	0.35113282	0.283650276
ADGRE1-205	0	34.57808857	0	0	0	0
ADGRE2-206	0	0.02098185	0	0.060225889	0	5.335326629
ADGRE3-201	0	6.189645709	0	0	0.073694542	0.526779085
ADGRE5-201	0	0.073436475	0.983309893	0.511920059	0.273103304	4.700490296
ADGRE5-202	0	3.357095978	0	0.108406601	1.114088082	0.27014312
ADGRE5-203	8.256352593	9.378886888	4.558430429	121.1202859	0.320788008	16.28963016
ADGRF1-201	17.25089352	0	32.23678296	0	0	0
ADGRF1-203	1.16974459	0	0.364188849	0	0	0
ADGRF1-210	0	7.280701902	0	0	0	0
ADGRF5-201	71.08185816	9.955887759	254.228096	18.42309952	2.600983848	92.13231124
ADGRF5-202	7.188818695	17.45689908	30.1912556	1.210540374	16.44255289	0.742893581
ADGRG1-214	0.113567436	0.514055322	0	0.018067767	0	0.540286241
ADGRG1-216	26.99497952	8.203903295	3.666167748	0.126474367	10.62068405	1.553322943
ADGRG1-232	6.359776413	0.430127922	0	3.041407407	0.008669946	0.027014312
ADGRG1-255	0.068140462	0.167854799	0.012139628	0	0.008669946	0
ADGRG1-266	0.488339975	0	0.528073831	0.0542033	0.013004919	0
ADGRG1-267	3.066320771	0	0.151745354	0.018067767	0.078029515	0
ADGRG3-205	0	0.0419637	0	0	0	0
ADGRG3-207	0.056783718	0	0	0	0	0
ADGRG5-202	0.249848359	0.031472775	0.649470114	0	0.008669946	0
ADGRG6-202	0.034070231	0	0	0.656462193	0	0.027014312
ADGRL1-202	0.772258564	0	2.628229528	1.427353575	0.017339892	0.634836333
ADGRL1-208	0.022713487	0	0	0	0	0
ADGRL2-201	0.181707898	9.137595614	0	0.084316245	0	0.054028624
ADGRL2-218	0	0.136382024	0.370258663	0	0	69.46730343
ADGRL3-201	0	0.02098185	0	0	0	0
ADGRL4-201	2.964110078	0.230800348	0.012139628	4.522964282	0.186403842	7.631543153
ADGRL4-202	12.60598539	0	0	0.012045178	0	0
ADGRV1-227	0.454269744	10.37552476	0	0.210790612	0.021674865	3.16067451
ADH1B-201	0.102210692	0	0.345979407	0.018067767	0.060689623	0
ADH1B-204	407.0256904	0.76583752	8.279226504	10.20226564	1.764334044	7.71258609
ADH1B-205	27.0404065	11.2777443	4.352056747	11.57541591	9.341866988	26.29843278
ADH1B-207	0.056783718	0.06294555	0	0.770891382	0.117044273	0.175593028
ADH1C-204	0.022713487	3.713787425	0.012139628	1.180427429	2.301870706	3.268731758
ADH5-201	1.783008744	0.409146072	2.330808635	7.817320424	2.57497401	3.29574607
ADH5-213	3.19124495	0.241291273	11.63583373	4.227857425	0	3.457831942
ADHFE1-207	0.431556257	0	0.722307884	0	0	0
ADI1-201	2.827829155	0.304236823	0.103186841	1.529737587	5.774184143	1.431758539
ADI1-202	1.203814821	0	0.024279257	2.914933039	0.017339892	3.066124417
ADIPOR1-201	5.916863413	4.458643095	120.2672976	7.739026768	1.60394004	9.860223897
ADIPOR1-205	0.056783718	0	6.100163223	1.9573414	1.937732967	0.040521468
ADIPOR2-201	4.429130002	1.961802962	1.025798592	1.204517785	0.212413681	1.836973219
ADIRF-201	0.090853949	0.115400174	0.024279257	0.138519545	1.014383701	0
ADIRF-202	0	0.02098185	0	0	0	0
ADK-201	7.23424567	1.898857412	2.634299342	0.710665493	1.634284851	2.417780928
ADK-202	3.63415795	0.975656019	1.280730786	1.559850531	149.7213002	10.60311748
ADM-201	3.770438873	0.419636997	0.971170264	0	0.043349731	0.13507156
ADM-206	0	0.052454625	0	0.61430407	0	0
ADM-207	0.590550667	0.06294555	0	0	0	0
ADM-208	0.068140462	0.02098185	0	0.807026916	0	0
ADM2-202	0.340702308	0	1.007589149	0	0	0
ADM5-201	0.045426974	0	0	0	0	0
ADNP2-201	0.147637667	0	0	0	0	0
ADORA1-202	0	0.02098185	0	0.566123359	0	0
ADORA1-209	1.29466877	0	0.012139628	0	0	0
ADORA2A-214	0	0.566509946	3.72686589	0.036135534	0.082364489	2.066594872
ADORA2B-201	5.178675079	1.647075214	4.679826712	0.536010414	0.134384165	0
ADORA3-201	0.261205103	1.248420067	0	2.34880968	0	2.363752304
ADPGK-201	0.238491615	1.374311166	1.329289299	1.156337073	0.069359569	0
ADPGK-204	0.420199513	0.02098185	0	0	0	8.482493983
ADPGK-210	0.647334385	0.06294555	0.127466097	14.22535504	0	0.580807709
ADPGK-213	5.860079695	0.629455496	0	1.06599824	0	0.13507156
ADPRH-201	23.06554624	0.304236823	0.018209442	2.427103336	0.251428439	0.06753578
ADPRH-205	0.102210692	42.90788296	0.018209442	0.50589747	0.043349731	0.715879269
ADPRHL1-201	4.383703028	0	0.115326469	0	0	0
ADPRHL2-201	0.12492418	0	0.588771973	1.975409167	0.242758492	6.969692508
ADPRM-201	3.838579335	0	0.030349071	0	0.060689623	0
ADRM1-201	0.476983231	0.325218673	32.31569055	0.036135534	0.008669946	2.931052857
ADRM1-205	0.034070231	14.13127588	0.315630336	0	0.138719139	0.027014312
ADSL-202	0	0.409146072	0	0.150564723	0	0
ADSL-208	48.06173889	1.699529839	1.335359114	0.825094683	1.391526359	0.027014312
ADSS-201	13.42367093	15.57902352	2.118365139	3.029362229	0.884334508	0.837443673
ADTRP-203	0	9.630669086	0	0	149.6346008	1.013036702
AEBP1-201	2.895969617	18.42206418	0.874053238	2.668006893	7.421473913	7.766614714
AEBP1-202	2.396272898	2.360458109	0.54021346	0.22283579	0.940689158	0.634836333
AEBP1-206	49.15198628	1.028110643	3.253420386	1.228608141	1.014383701	15.8168797
AEN-201	0.193064641	0.986146943	1.420336512	1.656211954	0.013004919	0
AEN-202	0	0.0419637	0	0	0	0
AEN-203	0.261205103	0	0	0	0.026009838	0
AES-201	0.72683159	2.423403659	0	0.024090356	3.043151102	2.525838176
AES-202	22.99740578	1.51069319	0.977240079	0.788959149	0.472512066	4.75451892
AES-207	0.442913	1.154001742	0.552353088	0.126474367	6.27704102	0.972515234
AES-209	0.635977641	0	0	0.409536047	0.095369408	0
AES-210	2.850542642	0	2.361157705	2.162109424	0.208078708	0
AFAP1-201	2.044213847	0	10.94387492	0	0	0
AFAP1-204	0.204421385	0	0	0	0	0
AFAP1L1-201	1.89657618	4.783861768	0.030349071	1.210540374	0.719605531	13.08843419
AFAP1L1-202	0	2.203094235	0	0.325219802	0	0.351186057
AFAP1L1-205	0	0.283254973	0	0	0	0
AFAP1L2-201	2.169138027	0.0419637	0	0	0.429162335	1.310194134
AFAP1L2-202	0.022713487	0	0.473445504	0.012045178	0.065024596	0
AFDN-203	0.090853949	0	0	0	0	0
AFDN-208	0.068140462	0	0	0	0	0
AFDN-215	0	0.283254973	0	0	0	0.027014312
AFDN-218	0.12492418	0	0	0.030112945	0	0.256635964
AFDN-220	0.204421385	0	0.795145654	0.108406601	0	0.972515234
AFDN-221	0.034070231	0	0	0	0	0
AFF1-201	0.181707898	1.405783941	32.18822445	2.089838357	0.052019677	12.69672666
AFF1-206	0	13.09267431	0.455236061	7.702891234	0.125714219	0
AFF1-207	1.249241795	0	6.106233038	1.216562963	0	0
AFF3-202	0	0.0419637	0	46.99426138	1.881378317	2.741952673
AFF4-203	10.20971249	5.266444315	0.188164239	2.427103336	0.901674401	0.121564404
AFF4-206	0.272561846	0	0.066767956	0.024090356	0.034679785	0.418721837
AFF4-209	0.034070231	0.157363874	0.169954796	0	0.060689623	25.19084598
AFG1L-201	5.349026233	0	0.194234053	0	1.001378782	0
AFG3L2-201	48.74314351	12.91432859	2.907440979	3.63764371	0.294778169	1.742423127
AFTPH-201	0.533766949	0.0419637	0	0.072271067	0	0
AFTPH-202	3.725011899	3.503968927	0.230652938	1.367127686	2.900096991	7.374907189
AFTPH-207	2.861899386	1.720511689	0.012139628	0	0	0
AGA-201	12.81040677	1.195965442	0.261002009	37.70140667	2.202166325	6.186277459
AGAP1-207	1.147031103	0	0	0	0	0
AGAP1-209	0	0.031472775	0	0.156587312	0	3.29574607
AGAP1-212	0.817685539	1.237929142	0	0.024090356	0	0
AGAP2-202	0	1.626093364	0	0	0	0
AGAP3-202	3.906719797	38.1240212	117.9850475	0.554078181	22.42048077	1.337208446
AGAP3-203	0.431556257	0	0.012139628	0	0	21.39533514
AGAP3-205	0	1.636584289	0	0.283061679	0	0.229621652
AGAP3-212	0.204421385	0	2.433995475	2.68607466	0	0.756400737
AGAP5-202	1.022106924	0	0	0	0.008669946	0
AGAP6-202	0.658691128	52.1818606	0	8.238901648	0	0
AGBL5-201	0.022713487	0.272764048	0.078907584	0.072271067	0	1.972044779
AGBL5-202	0.533766949	0.02098185	0	0	0.017339892	0
AGBL5-209	0	0.104909249	0	0.150564723	0.650245962	0.040521468
AGER-201	0.022713487	6.80861028	2.482553988	0.987704584	0.008669946	0.391707525
AGER-203	0.022713487	0	0.024279257	0.132496956	0.052019677	1.337208446
AGER-205	0.136280923	49.88434804	0	15.44794059	0.008669946	0.243128808
AGER-206	0	0.293745898	0.17602461	0.066248478	0.047684704	0
AGER-208	0	0.514055322	0.370258663	0	0	0
AGER-210	0.579193923	0	0	0.012045178	0	0
AGER-211	0	0.346200523	0.17602461	0	0	9.482023529
AGER-212	0.306632077	16.11406069	1.675268706	11.41280601	0.28177325	11.02183932
AGFG1-203	0.056783718	0	0	0.355332747	0	2.2421879
AGFG1-207	0.227134872	0	0	0	0	0
AGFG2-201	7.506807516	4.385206621	0.036418885	2.902887862	0.316453035	10.22491711
AGGF1-201	9.880366927	1.479220415	2.54325213	1.439398753	1.564925282	0.931993766
AGK-201	13.31010349	9.78803296	1.566012051	266.2225208	0.442167254	0.027014312
AGK-210	0.045426974	0	0	0	0	0
AGL-203	0.022713487	0	0	0	1.166107759	0
AGL-208	0.885826	0	0	0	0	0
AGO2-201	0.635977641	2.203094235	0.758726769	0.012045178	0.008669946	0.027014312
AGO2-207	0.045426974	0	0	0	0	0
AGO2-209	0.874469257	0.094418324	0.473445504	0.102384012	0.368472712	0.513271929
AGO3-201	0.817685539	0	4.303498234	0	0.086699462	0.729386425
AGO3-203	2.33948918	3.640350951	0.327769964	0.030112945	0.212413681	0.094550092
AGPAT1-203	5.678371797	0.482582547	0	1.987454345	0.082364489	0.310664589
AGPAT1-204	2.044213847	0	0.564492716	0.030112945	0.026009838	0.229621652
AGPAT1-206	0.363415795	0	0	0.012045178	0.524531743	10.13036702
AGPAT1-208	0.511053462	0	0	0	0	0
AGPAT2-201	0.317988821	0	1.335359114	0.307152035	0.017339892	0
AGPAT2-202	0.102210692	5.665099462	0.012139628	0.813049505	0.138719139	71.22323371
AGPAT3-202	0	1.458238565	0	0.638394426	0	0
AGPAT3-211	0.28391859	43.55832031	1.735966848	0.090338834	0	134.0855378
AGPAT4-201	0.034070231	0	3.72686589	8.84718313	0.901674401	0.324171745
AGPAT4-202	0	0.157363874	0	0	0	0.283650276
AGPAT5-201	0.261205103	0.073436475	0.430956805	0.108406601	0.827979858	2.647402581
AGPS-201	4.32691931	2.738131407	0.613051229	7.720959001	0.199408762	6.213291771
AGR2-203	34.63806796	1.636584289	37.50538165	2.571645471	149.8296746	0.027014312
AGR3-201	0	0.02098185	0.242792566	0.042158122	0	0
AGRN-201	29.48210637	20.86644969	2.088016068	22.15710465	3.333594299	11.45406831
AGRN-203	0.704118103	0.965165094	1.389987441	4.733754894	0.039014758	1.891001843
AGT-201	0.329345564	0.618964571	0	0.632371837	0	9.981788302
AGTPBP1-201	0.863112513	5.864427036	0	0	0	0
AGTPBP1-202	0	0.430127922	2.500763431	0	0.121379246	0.06753578
AGTR1-201	0	0.06294555	0	0	0.047684704	0.216114496
AGTR1-209	0.12492418	0.671419196	0	0.072271067	0	0.081042936
AGTRAP-203	0	0.146872949	0.182094425	0.012045178	0	0
AHCTF1-203	0.874469257	1.206456367	0	0	0	0
AHCY-201	0	6.924010454	0.339909593	0.710665493	0.017339892	3.957596715
AHCY-205	0.874469257	0	1.171474131	0.319197213	0.242758492	0.175593028
AHCYL1-201	0.783615308	0.566509946	4.649477641	0.042158122	3.992510207	0.243128808
AHCYL1-202	0.556480436	0	21.86954039	0.042158122	0.047684704	0.027014312
AHCYL1-206	0.193064641	0.577000871	0.509864389	0	0	12.57516226
AHCYL2-208	0.340702308	1.657566139	2.707137112	0	1.673299609	0.027014312
AHDC1-201	5.644301567	0	125.3780811	0.066248478	0.949359105	0
AHI1-201	0.306632077	2.643713082	10.62824458	0.204768023	0.121379246	0.486257617
AHI1-202	1.476376667	0	0.060698142	0.433626403	0.013004919	0
AHI1-204	0	4.899261942	8.34599446	8.62434734	0.099704381	0
AHNAK-201	0.022713487	0.052454625	0.206373681	3.240152841	0.026009838	0
AHNAK-202	1.86250595	7.805248148	1.086496733	1.782686322	1.356846574	3.49835341
AHNAK-204	0	0.545528096	0	0	0.008669946	0
AHNAK-206	0	0.06294555	16.10321695	0	0	0
AHNAK2-201	1.998786873	0	47.69659961	0.138519545	0	0
AHR-201	48.27751702	5.759517787	28.58275484	2.101883535	1.057733432	3.457831942
AHSA1-201	23.30403786	0.02098185	0.212443495	4.944545507	0	0
AHSA1-205	1.044820411	0	0	0	0	0
AHSA2-202	2.600694283	0	0	0.012045178	0	0
AHSA2-205	1.226528308	0.02098185	0	116.6756152	0	0
AHSA2-206	1.714868283	0	0	0	0	0
AIDA-201	2.316775693	2.93745898	1.693478149	2.403012981	146.5871147	8.239365174
AIDA-202	1.783008744	0.0419637	0	0.39146828	0	2.17465212
AIDA-204	1.112960872	0	0.018209442	0	0	0
AIF1-203	0.374772539	0.199327574	3.411235554	0	0	0.027014312
AIF1L-201	0.261205103	0.76583752	0.109256655	0.758846204	0.039014758	1.202136886
AIF1L-205	0.022713487	0	0	0	0	0
AIFM1-201	2.191851514	3.420041527	0.534143645	0.048180711	0.065024596	12.26449767
AIFM1-205	0.28391859	0	0.091047212	0	0	0
AIFM2-201	0.215778128	0.860255844	0.758726769	5.022839163	0.2254186	38.87359504
AIG1-202	0.635977641	80.18213924	0.048558513	1.39724063	0.5635465	0.472750461
AIG1-209	0.034070231	0	0	0	0	0
AIM2-202	0	1.363820241	0	0	0	0
AIMP1-202	1.408236206	0.461600697	1.220032645	20.01908558	4.347977999	2.188159276
AIMP2-201	0.113567436	0	0.242792566	10.30464965	0.650245962	0
AIMP2-202	0.442913	0	0.388468106	0	0	0
AIP-201	2.112354309	0.094418324	0.109256655	1.782686322	0.086699462	0.418721837
AIP-203	0.079497205	0	0	0	0	0
AJUBA-201	4.258778848	8.140957746	0.012139628	1.041907884	0.099704381	2.026073404
AJUBA-203	1.022106924	0	0	0.090338834	0	0.040521468
AK1-203	0.045426974	0.02098185	0.097117026	0.481807114	1.001378782	0.324171745
AK2-201	0.317988821	0	0.867983424	0.024090356	1.343841655	1.175122574
AK2-202	22.39549837	5.686081312	1.092566547	0.108406601	0.390147577	1.364222758
AK2-210	0.079497205	0.72387382	0.024279257	0.060225889	0	0
AK2-215	0.045426974	0	0.07283777	0	0	3.754989375
AK3-202	1.635371078	12.44223697	1.735966848	7.160858231	0.307783089	7.658557465
AK3-203	0.022713487	0.535037171	2.100155697	4.107405646	0.021674865	0.310664589
AK4-201	0.227134872	0.094418324	10.77392012	0.012045178	149.5739112	0.27014312
AK4-204	0.624620898	0	0.012139628	0	0	0
AK4-206	2.839185899	0.178345724	5.420344038	0.042158122	2.947781695	0
AK6-201	0	0.283254973	0	0	0	0
AK6-202	1.624014334	1.594620589	1.341428928	0	0	0
AK9-201	0	0.104909249	0	3.6978696	0	0
AK9-203	0.12492418	0	0	0.0542033	0	0
AK9-211	0.204421385	0.083927399	0.024279257	0.993727173	0.403152496	0.742893581
AKAP1-202	22.90655183	3.346605053	3.265560014	2.619826182	0.065024596	1.12109395
AKAP1-208	0.56783718	6.347009583	1.845223502	0.740778438	0.043349731	3.984611027
AKAP10-202	0	0.083927399	0	0.036135534	0	0.027014312
AKAP11-201	8.301779568	3.052859155	0	0.012045178	0	0
AKAP12-201	2.509840334	91.58577464	0	1.921205867	0	11.12989656
AKAP12-202	88.48038935	8.329794395	0	0.981681995	0.021674865	77.45003264
AKAP12-204	0	5.644117613	0	0	0	0.162085872
AKAP13-202	21.45288865	13.19758356	11.76329983	9.196493287	4.486697138	10.92728922
AKAP13-203	6.79133267	12.90383766	4.801222995	33.25673604	121.9818075	13.35857731
AKAP13-209	0	2.014257587	0	0	0	0
AKAP13-211	7.768012619	14.54042195	17.79062528	4.673529005	0.117044273	4.268261303
AKAP13-221	0	0.188836649	0	0.686575137	0	0
AKAP13-222	2.146424539	2.486349208	0.576632344	1.951318811	0.039014758	0.432228993
AKAP17A-201	1.953359898	2.864022506	6.931727762	38.10492012	10.03979765	7.0642426
AKAP17A-202	0.374772539	0	0.303490708	0.048180711	0.927684239	1.661380191
AKAP17A-203	0.306632077	0	0.163884982	46.90994513	0.008669946	0.324171745
AKAP2-201	1.374165975	38.54365819	0.078907584	1.963363989	0	2.134130652
AKAP2-202	0.658691128	3.482987077	0.6434003	1.818821855	0.628571097	2.228680744
AKAP2-206	2.634764514	45.7823964	0.267071823	0.252948735	0	0.081042936
AKAP2-207	0	2.549294758	0	2.264493436	0	0
AKAP2-208	0.090853949	0.482582547	0	0.042158122	0	11.50809693
AKAP7-204	0	0.70289197	0	0.012045178	0	0
AKAP7-208	0	0.146872949	0	0	0	0
AKAP7-209	13.13975234	0	0.121396283	4.438648037	0.034679785	0.445736149
AKAP8-201	8.994540927	0.78681937	1.420336512	0.301129446	7.178715421	0.243128808
AKAP8L-201	0.090853949	1.195965442	0	0.012045178	0.840984778	1.364222758
AKAP8L-202	0	0.02098185	0	0	0	0
AKAP9-201	0	0.178345724	0	0.162609901	0	0
AKAP9-202	8.301779568	0.650437346	2.106225511	6.203266592	2.379900221	0.931993766
AKAP9-204	5.099177874	42.84493742	0.078907584	2.252448258	0.043349731	0.094550092
AKAP9-205	0.170351154	0.083927399	0.042488699	0.993727173	0.013004919	0
AKAP9-211	0.238491615	7.354138376	0.71623807	4.793980784	0.151724058	0.027014312
AKAP9-214	6.371133157	0.125891099	0.461305876	3.655711477	0	1.647873035
AKIP1-201	0	0.052454625	1.511383724	0	1.023053647	0
AKIP1-204	0	3.535441702	0	0.018067767	0	0
AKIRIN1-201	0.272561846	2.717149557	0	2.752323138	0	0.054028624
AKIRIN1-202	1.101604129	32.53235821	9.972704653	0.132496956	7.928665764	4.876083325
AKIRIN1-203	1.930646411	0.02098185	0	0	0	0
AKIRIN2-201	38.7378524	4.427170321	0.679819185	2.920955628	3.64571236	0.351186057
AKNA-203	0.136280923	0	0	0.012045178	0	0
AKNA-204	1.567230616	1.007128793	0.121396283	5.083065052	0	1.094079638
AKNA-205	0	3.451514302	0	116.6756152	0	2.417780928
AKNA-206	0.624620898	0.220309424	0.012139628	0.012045178	0.05635465	0.121564404
AKNA-209	11.76558636	0	0	0.325219802	0	0.054028624
AKR1A1-201	0	1.091056193	1.481034653	7.407784377	0.047684704	0.837443673
AKR1A1-202	0	0.912710469	4.139613252	0.463739347	16.49890754	19.9635766
AKR1A1-204	88.45767586	0	16.33386988	0	0.078029515	0
AKR1A1-214	0.363415795	0.02098185	0.412747362	0.060225889	24.34520882	0.972515234
AKR1B1-201	0.397486026	1.070074343	0.127466097	0	61.43090352	0
AKR1B1-205	0.045426974	0.975656019	117.8940003	1.096111184	0.008669946	13.331563
AKR1C1-202	0.488339975	3.462005227	0	1.102133773	0.017339892	0.13507156
AKR7A2-201	0.204421385	0.02098185	4.054635854	0.710665493	0.667585854	0.162085872
AKT1-202	0.113567436	0	0	0	0	0
AKT1-203	3.111747745	0.136382024	0	0.012045178	0.021674865	0
AKT1-204	2.089640821	0.220309424	0	0.644417015	0.078029515	3.147167354
AKT1-205	0.056783718	2.339476259	2.610020086	4.709664539	0.1127093	3.079631573
AKT1-208	0.147637667	0.870746769	0	0.030112945	0	0.189100184
AKT1-214	7.438667054	0	0	0	0	0
AKT1S1-201	0.249848359	0	0	0	0	0
AKT1S1-204	0.249848359	0	0	0.012045178	0	0.054028624
AKT1S1-207	11.4362408	1.112038043	0.728377698	2.228357902	0.1127093	139.0156498
AKT2-203	0.28391859	0.094418324	0.07283777	0.72873326	0	0.13507156
AKT2-206	0.068140462	0.073436475	0.042488699	0.048180711	0.086699462	0.175593028
AKT2-210	0.12492418	0	0.479515318	1.993476934	0	0.256635964
AKT2-216	0.12492418	0.335709598	0	0.084316245	0	0.027014312
AKT2-218	0.056783718	0	0	1.614053832	0	0
AKT2-222	1.29466877	0.104909249	0.018209442	1.17440484	0	0
AKT2-225	0.806328795	0.0419637	6.470421887	0	0.260098385	2.795981297
AKT3-203	0	1.038601568	0	0	0	0
AKTIP-202	2.100997565	0.514055322	1.644919635	0.072271067	4.157239184	1.688394503
AKTIP-212	0.204421385	0.073436475	1.389987441	0.012045178	0.2254186	2.958067169
AL049844.1-201	0.034070231	0	0	0.0542033	0	0
AL159163.1-201	0.454269744	0	0.036418885	0.102384012	0	0
AL163636.2-201	0.079497205	1.405783941	0	0	0	0.20260734
AL365205.1-202	0	2.486349208	0.091047212	1.445421342	0.008669946	0.13507156
AL365205.1-203	0.374772539	0	0.212443495	0.012045178	0	0
AL513523.10-201	0.499696718	1.154001742	0.054628327	0	0	0
AL589666.1-201	1.328739001	0	0.115326469	0	2.887092071	0
ALAD-201	4.224708617	1.353329316	0.315630336	1.00577235	0.151724058	1.634365879
ALAD-208	0.12492418	0.02098185	0.024279257	0.012045178	0	1.094079638
ALAS1-201	3.452450053	4.259315522	0.291351079	1.216562963	0.147389085	0.823936517
ALAS1-202	0	0.0419637	0.018209442	0	0.013004919	0.742893581
ALAS1-204	0.022713487	42.30990024	0.042488699	0.042158122	0.468177093	0.283650276
ALAS1-205	0.397486026	0	0.139605726	0.403513458	0.026009838	1.877494687
ALAS2-201	0	0.031472775	0	2.987204106	0	0
ALAS2-202	0	1.626093364	0	0	0	0
ALCAM-201	0.522410205	0.293745898	0.819424911	2.553577704	0.286108223	1.107586794
ALCAM-205	2.873256129	3.378077828	2.500763431	0.397490869	0.550541581	12.46710501
ALCAM-209	9.221675799	7.364629301	1.18361376	1.463489109	0.026009838	4.295275616
ALDH16A1-201	2.90732636	0.430127922	0.46737569	2.830616794	1.014383701	0.472750461
ALDH16A1-202	0	0.02098185	0.46737569	0.012045178	0	0
ALDH16A1-203	3.111747745	0	0	2.68607466	0	0
ALDH16A1-204	0.386129282	0	0	0	0.086699462	0
ALDH18A1-201	6.22349549	0	0.57056253	3.173904363	1.265812139	0.715879269
ALDH18A1-202	0.215778128	0	0.837634353	0	0.082364489	0.054028624
ALDH1A1-201	8.540271183	6.294554958	12.94084377	1.035885295	8.596251618	5.591962594
ALDH1A2-201	0	0.115400174	0	0.132496956	0	0.229621652
ALDH1A3-201	0.340702308	0.031472775	0.012139628	0.22283579	0.307783089	0.675357801
ALDH1A3-202	0.113567436	4.741898068	0.424886991	0	0.013004919	0
ALDH1B1-201	0.090853949	0.797310295	0.242792566	0.060225889	0.866994616	0.391707525
ALDH2-201	2.714261719	7.689847974	5.790602702	1.915183278	2.869752179	30.13446509
ALDH2-202	25.59810006	1.017619718	2.525042687	3.234130252	7.638222567	10.69766757
ALDH2-204	0.170351154	2.727640482	0.946891008	0	0.160394004	0.027014312
ALDH3A1-201	0	1.164492667	0	0	0.069359569	0
ALDH3A2-201	9.312529748	2.108675911	6.525050214	8.67855064	6.337730643	1.364222758
ALDH3A2-202	0	2.21358516	0.218513309	10.43714661	0.316453035	8.387943891
ALDH3A2-203	0	11.95965442	0	0	0.052019677	0.715879269
ALDH3A2-207	0.919896231	2.95844083	0.030349071	0.096361423	1.070738351	15.19555053
ALDH3A2-212	1.226528308	0	0	2.776413494	0	0
ALDH3B1-201	4.32691931	1.237929142	4.86799095	3.228107663	1.920393075	1.526308631
ALDH3B1-203	0.295275333	1.248420067	0.012139628	18.05572159	0.182068869	18.46428228
ALDH3B1-204	0.760901821	0.094418324	0.066767956	0	0.212413681	0.283650276
ALDH3B1-205	0.408842769	0.493073472	0.012139628	0.409536047	0	3.754989375
ALDH3B1-208	0	12.93531044	0	0.554078181	0.008669946	0.121564404
ALDH3B1-210	0.624620898	0.178345724	0	0.132496956	0	0
ALDH4A1-202	0.965323206	0	7.283776983	1.668257132	1.720984313	0.040521468
ALDH5A1-201	1.601300847	0	4.47345303	0	0.065024596	0.229621652
ALDH5A1-202	0.465626487	0	0.46737569	0.066248478	0.017339892	0.337678901
ALDH5A1-204	0.340702308	0	0	0.036135534	0	0.027014312
ALDH6A1-202	3.19124495	0.031472775	2.361157705	0.415558636	0.489851958	0.256635964
ALDH6A1-206	0.034070231	0.02098185	0	0	0	0
ALDH7A1-203	0.340702308	0	0	0.066248478	0	0
ALDH7A1-225	0.022713487	0	0	0	0	0
ALDH7A1-232	46.31280038	0.136382024	0.133535911	0.566123359	1.265812139	0.027014312
ALDH9A1-201	2.634764514	3.839678524	21.92416872	6.112927758	0.216748654	18.36973219
ALDH9A1-203	0	0.02098185	0.030349071	0	0	0
ALDOA-201	0	1.563147815	0.115326469	0.813049505	0.771625208	11.50809693
ALDOA-209	2.62340777	1.699529839	5.365715711	0.499874881	0.559211527	0.243128808
ALDOA-212	0.022713487	0.461600697	1.335359114	2.770390905	0.034679785	21.92211423
ALDOA-213	0.022713487	0.356691448	0.127466097	0	0	0
ALDOA-217	5.950933644	12.11701829	0	0.012045178	0.104039354	0
ALDOA-221	0.28391859	0	1.408196883	0.102384012	0.008669946	0.243128808
ALDOA-226	0.272561846	0.209818499	0	0.307152035	0	69.46730343
ALDOC-201	0	9.861469434	4.078915111	0	0.008669946	0.175593028
ALDOC-203	21.06675937	4.322261071	16.74661725	0	0.047684704	0.027014312
ALG1-201	1.147031103	6.137191084	0.898332495	0.596236304	4.434677461	4.28176846
ALG1-202	1.476376667	0	0	0	0	0
ALG10-201	2.135067796	0	0	0	0.63290607	0
ALG11-202	3.145817976	0.188836649	0.746587141	0.066248478	0.5635465	2.404273772
ALG11-203	0	2.21358516	13.19577597	0.325219802	0.320788008	0.06753578
ALG11-204	0.556480436	0.566509946	0	0	0	0
ALG12-201	0.295275333	0.430127922	2.063736812	1.794731499	0.554876554	0.661850645
ALG13-209	1.783008744	0	0	0	0	0
ALG14-201	1.29466877	1.216947292	0	0.331242391	0.125714219	0
ALG1L-201	6.257565721	0	0	0	0.039014758	0
ALG2-201	1.29466877	0.72387382	0.024279257	0.024090356	0.026009838	0.310664589
ALG2-203	0	0.220309424	0.54021346	0.277039091	0.026009838	11.2109395
ALG3-201	11.97000775	0.02098185	0.018209442	0.042158122	0.680590774	0.027014312
ALG5-201	0.613264154	3.220713954	0	0	0.030344812	0.094550092
ALG6-201	0.919896231	0	0	0	0	0
ALG6-202	0.056783718	0.02098185	0.012139628	0	0	0.162085872
ALG8-201	2.010143616	0.031472775	0.971170264	0	0.489851958	0.216114496
ALG8-202	2.986823565	0.398655147	0.024279257	0	0.754285316	0.081042936
ALG9-201	0	0.283254973	0	0.012045178	0.026009838	0
ALG9-210	0.022713487	0.031472775	1.007589149	0	0.008669946	0
ALG9-214	1.283312026	0	0	0	0	0.027014312
ALG9-215	0.045426974	0.052454625	2.094085883	0	0.008669946	0
ALKBH1-201	0.045426974	0.02098185	0	1.150314485	1.010048728	0.567300553
ALKBH2-202	1.89657618	0	0.103186841	0	0.46384212	0
ALKBH3-201	0.942609718	0.02098185	0.012139628	2.96913634	120.2781631	0.027014312
ALKBH4-201	0.068140462	0.02098185	0.971170264	2.764368316	0.147389085	0.027014312
ALKBH5-201	0.556480436	12.24290939	16.44312654	6.667005939	3.103840725	2.552852488
ALKBH6-202	8.358563286	0.031472775	0.024279257	0	0.650245962	0
ALKBH7-202	1.408236206	0	0	0	0	0
ALMS1-201	0.090853949	0	0	0	0	0
ALOX12-201	0	0.031472775	0	0	0	0
ALOX15-201	0	47.74419936	0	0	1.968077778	0
ALOX15B-201	3.03225054	0.230800348	0.855843796	0.066248478	0.065024596	0.297157433
ALOX15B-202	11.85644031	0.031472775	2.039457555	1.571895709	0.160394004	1.12109395
ALOX5-201	0.147637667	2.003766662	1.499244096	0.0542033	1.070738351	4.106175431
ALOX5-207	0	0.902219544	0.169954796	1.023840117	1.066403378	1.404744226
ALOX5-208	8.892330235	3.566914476	0.206373681	7.287332598	0.910344347	4.700490296
ALOX5AP-201	0.034070231	2.843040656	0.96510045	0.024090356	5.301672077	0.567300553
ALPK1-207	1.374165975	0.083927399	0.012139628	0	0	0.391707525
ALPL-201	0.181707898	6.032281835	2.834603209	8.383443783	1.105418135	0.391707525
ALPL-204	3.089034258	5.287426165	3.034907076	47.0364195	0.316453035	2.917545701
ALPL-205	0.136280923	0	0.406677548	0	0	0
ALPL-206	0.068140462	0	3.514422394	6.871773963	0.008669946	27.47355535
ALPL-207	0.488339975	0.503564397	4.04856604	0.036135534	2.176156486	0.567300553
ALPP-201	0	0.02098185	0	7.371648843	0.008669946	0
ALS2-204	1.408236206	0.367182373	0.151745354	0	0	0
ALS2-207	0.068140462	0.692401045	0.012139628	0.566123359	0	0.108057248
ALS2CL-201	1.89657618	0.02098185	1.220032645	0.192722846	0.294778169	0.796922205
ALS2CL-202	0	1.101547118	0	0	0	0
ALS2CL-207	0.090853949	0	0	5.016816574	0	0
ALS2CL-209	0.272561846	0	0	15.6045279	0	0
ALS2CL-210	0.397486026	0	0	0.271016502	0	0.054028624
ALYREF-202	10.40277713	0	0	0	0	0
AMACR-201	0.079497205	0.02098185	0.169954796	0.024090356	0.095369408	1.094079638
AMBP-201	1.873862693	0	0	0	0	0
AMBRA1-206	0.522410205	0.031472775	0.103186841	0	0.013004919	0
AMBRA1-211	0.624620898	1.007128793	0	0	0	0
AMBRA1-212	0.511053462	0	169.8030509	0.283061679	0.242758492	0.310664589
AMD1-202	1.067533898	0	0	0.355332747	0	0.06753578
AMD1-203	0.613264154	0	0	0	0.030344812	0
AMD1-204	1.101604129	0.912710469	0.139605726	1.541782765	0.16906395	0.540286241
AMD1-205	0.045426974	0	0	0	0	0
AMD1-207	0.386129282	0	0.24886238	0	0	0
AMDHD1-201	0.113567436	0	0	0.475784525	0	2.363752304
AMDHD2-201	0.465626487	8.34028532	0.030349071	2.457216281	0.46384212	2.714938361
AMDHD2-202	1.964716642	0.545528096	11.13203916	2.07177059	0.117044273	0.324171745
AMDHD2-206	0	1.605111514	0	0	6.918617036	0.06753578
AMER2-201	0	1.112038043	0	0	0	0.094550092
AMFR-201	9.959864132	2.612240308	2.500763431	3.824343967	0.091034435	0.904979454
AMFR-202	0.022713487	0.692401045	0.698028628	0	0	0
AMFR-203	0.942609718	0	0	0	0	0
AMIGO1-202	0.022713487	0.031472775	0	0	0	0.094550092
AMIGO2-201	0.749545077	0.881237694	0.625190858	4.613303116	0.788965101	0.91848661
AMIGO2-202	0	0.881237694	0	0	0	0
AMIGO2-203	0.022713487	0	0.443096433	0.048180711	0	0.027014312
AMMECR1-201	0.454269744	0.083927399	0.795145654	0	0	1.040051014
AMMECR1-204	0.022713487	0	0	0	0	0.607822021
AMN-202	0.170351154	12.85138304	3.223071315	0.180677668	0.879999535	0
AMN1-201	0.034070231	0	1.644919635	0.012045178	0.559211527	0
AMN1-202	0	0.734364745	0	0	0	0
AMN1-207	0.363415795	0.031472775	0	0	0	0
AMN1-211	0	0.860255844	1.869502759	0	0.130049192	0.040521468
AMOTL1-202	0	0.167854799	0	0.108406601	0	0.108057248
AMOTL1-203	1.794365488	42.85542834	0.230652938	1.041907884	23.71663772	0.742893581
AMOTL2-201	8.710622337	1.300874691	0	0.186700257	0.229753573	0.580807709
AMOTL2-202	1.567230616	1.720511689	0.030349071	0.198745435	2.470934656	0.054028624
AMOTL2-207	2.418986386	28.81857078	0.07283777	10.32271742	0.715270558	11.14340372
AMPD2-201	1.680798052	0.031472775	0	0.066248478	0.030344812	0.499764773
AMPD2-202	31.12883419	0	0.86191361	0.626349248	0.026009838	0.040521468
AMPD2-205	2.032857103	1.122528968	0	6.137018114	0.108374327	0.661850645
AMPD2-219	0	0.0419637	0	0	0	0
AMPD3-202	1.589944103	0	0	0	0	0
AMPD3-203	1.112960872	0.304236823	0	0	0.008669946	0
AMPD3-204	0	3.462005227	0.685888999	0.138519545	0	0
AMPD3-208	0	0.052454625	0	0	0	0.027014312
AMT-201	0.863112513	0.272764048	0	0.018067767	0.095369408	0.040521468
AMY1A-201	0.28391859	0	2.22155198	0	0	0
AMY1B-201	0.193064641	0	0	0	0	0
AMY1B-202	0.817685539	0	0	0	0	0
AMY1C-201	3.497877027	0	0.364188849	0.018067767	0	0
AMY2B-201	0.386129282	0	25.28684576	0.084316245	0	0
AMY2B-207	0	0.828783069	0	0	0	0
AMZ2-202	4.122497925	2.748622332	7.860409328	2.96913634	0.385812604	7.631543153
AMZ2-203	0.988036693	0.388164222	2.257970865	0	0.429162335	0.06753578
ANAPC1-201	0	0.692401045	0	0.030112945	0.017339892	0.108057248
ANAPC10-201	0.090853949	0	0	0.012045178	0	0
ANAPC10-209	1.147031103	0.02098185	0.084977398	0	0.35113282	0.108057248
ANAPC11-210	0.238491615	0.493073472	0.012139628	0	0.017339892	0
ANAPC13-201	0.022713487	0.881237694	2.579671015	0	0.182068869	0.027014312
ANAPC13-203	0	0.0419637	0	3.438898276	0	0
ANAPC13-204	3.157174719	0.482582547	0.07283777	11.50916743	2.900096991	6.604999296
ANAPC13-206	4.32691931	0.115400174	0.018209442	0	0	0
ANAPC15-201	0	26.32173065	0.078907584	0	0	0
ANAPC15-208	5.121891361	0.776328445	0	0.012045178	0.147389085	0.13507156
ANAPC16-201	0.28391859	0.356691448	0.795145654	0.680552548	1.010048728	2.998588637
ANAPC16-202	0.022713487	0	0	0	0	0
ANAPC16-203	0.045426974	0	0.109256655	0	0.047684704	0.243128808
ANAPC16-205	0.295275333	0	0.776936212	3.842411734	0.628571097	0.675357801
ANAPC2-201	40.39593697	2.370949034	5.068294817	9.136267398	0.949359105	0.094550092
ANAPC4-201	0	12.59960084	0.200303867	0.024090356	0	0.148578716
ANAPC4-210	0.624620898	0	0.054628327	0.024090356	1.209457489	0.283650276
ANAPC5-201	0.12492418	2.843040656	0.667679557	0.523965236	2.939111748	3.039110105
ANAPC5-204	0.386129282	0	0	1.228608141	0	0.648343489
ANAPC5-205	0.624620898	0	0.018209442	0.373400513	0	0
ANAPC5-208	4.04300072	0	0.558422902	8.010043269	0.580886393	0
ANAPC5-218	2.066927334	0.031472775	0.224583124	0.084316245	0.017339892	71.88508436
ANAPC7-201	0.022713487	1.961802962	0.024279257	0.018067767	25.48964171	6.132248835
ANAPC7-203	37.90881012	2.843040656	0.242792566	1.945296223	0.164728977	4.187218367
ANAPC7-207	1.101604129	0	1.705617777	0.0542033	0	0
ANG-201	3.827222591	0	0.012139628	0	0.017339892	0.27014312
ANGEL1-201	0.227134872	0	0.449166247	0.012045178	0.008669946	1.229151198
ANGEL1-205	2.90732636	0	0	0	0	11.99435455
ANGEL2-202	0	0.220309424	0	0.012045178	0	0
ANGPT1-201	0.397486026	0	0	0	0	0
ANGPT1-202	1.430949693	36.68676448	0.018209442	1.51166982	0.888669481	0.20260734
ANGPT1-206	0	0.524546247	0	0.042158122	0	0
ANGPT2-202	0.476983231	0	0	0	0	0
ANGPT2-203	0.068140462	0	0.795145654	0	0	0
ANGPT2-204	4.64490813	2.97942268	0	0.060225889	0	0
ANGPT4-201	0	0.734364745	0	0	0	0
ANGPTL1-201	0	0.70289197	0	0.0542033	0	0.378200369
ANGPTL1-202	1.385522719	0.398655147	0.048558513	0.126474367	0	2.066594872
ANGPTL2-201	0	0.02098185	0	0.078293656	0	0
ANGPTL2-202	8.381276773	0.944183244	1.541732795	3.746050311	2.778717744	2.30972368
ANGPTL4-201	0	0.073436475	10.74357105	0	0.008669946	63.71325496
ANGPTL4-202	0.556480436	0	0.012139628	0	0.017339892	0.162085872
ANK2-210	0	7.973102947	0	0	0	0
ANK3-202	0.102210692	2.843040656	1.389987441	158.5265857	0	0.040521468
ANK3-204	0.022713487	0	0	0.277039091	0	0
ANK3-205	0	0.02098185	4.485592659	0	0.533201689	0
ANKFY1-201	8.585698158	0	0	0.024090356	0.008669946	0.499764773
ANKFY1-209	0.317988821	0	0.012139628	0.813049505	0	0.081042936
ANKH-201	0.090853949	73.47843821	2.895301351	1.62609901	150.4409058	12.49411932
ANKHD1-202	17.10325585	0.083927399	0.479515318	0.012045178	2.527289306	1.593844411
ANKHD1-205	4.917469976	1.594620589	0.461305876	0	0	6.99670682
ANKHD1-206	21.08947286	5.465771889	0.534143645	0.72873326	0	0
ANKHD1-207	24.63277686	2.412912734	1.341428928	5.733504656	2.189161406	0.661850645
ANKHD1-209	7.029824285	0.094418324	8.619136097	0.433626403	0	0.297157433
ANKHD1-210	3.793152361	0	0	0	0	0.027014312
ANKIB1-201	0.136280923	10.16570626	16.57666245	0.048180711	0	0.108057248
ANKIB1-203	0.533766949	0	0	0.794981738	0	0
ANKLE2-201	0.261205103	9.777542035	0.485585132	4.017066812	0.182068869	0.864457986
ANKLE2-206	3.770438873	0	0	0.493852292	0	0.027014312
ANKLE2-207	0.476983231	0.146872949	1.128985432	23.12071888	1.690639501	0.054028624
ANKLE2-208	0.136280923	12.67303732	5.960557498	0.048180711	0	0.081042936
ANKMY1-208	0.601907411	0.472091622	0.345979407	0.271016502	0.251428439	0.310664589
ANKMY1-219	3.327525873	0.031472775	0	0.024090356	0	0
ANKMY1-222	0	0.02098185	0	0	0	0
ANKMY2-201	58.91878577	0.104909249	0.091047212	6.010543746	1.49123074	1.32370129
ANKRA2-201	0.079497205	0.02098185	0.084977398	0.012045178	0	0.027014312
ANKRD1-201	0.079497205	0.986146943	0	3.577417821	0	0
ANKRD10-201	2.793758924	3.650841876	9.189698627	4.02911199	2.804727583	11.2109395
ANKRD10-211	0.022713487	2.391930884	0	0	0	0.378200369
ANKRD11-202	6.938970336	0.870746769	1.317149671	0.024090356	0	0.378200369
ANKRD11-217	1.942003155	0	0.254932194	0.957591639	0.017339892	0.256635964
ANKRD12-201	1.646727821	1.080565268	3.33232797	0.993727173	0.013004919	10.73818904
ANKRD13A-201	0.022713487	0.02098185	0.39453792	0.439648991	0.372807685	0.162085872
ANKRD13A-210	0	4.741898068	3.271629828	1.662234543	0	0.040521468
ANKRD13C-202	0.715474846	4.542570495	0.576632344	0.036135534	0.073694542	7.212821317
ANKRD13D-201	0	0.0419637	0	0	0	0
ANKRD13D-211	0	0.031472775	0	0.132496956	0.021674865	0
ANKRD13D-215	0.022713487	0	0.042488699	0	0	1.850480375
ANKRD13D-216	391.8303675	0	5.723834746	0	0	0
ANKRD17-201	19.62445293	4.857298243	2.658578599	0.517942647	1.049063485	5.254283693
ANKRD17-202	1.237885052	1.300874691	0.024279257	4.107405646	0	4.308782772
ANKRD17-203	0.045426974	0.115400174	0.14567554	0.210790612	0.091034435	0.364693213
ANKRD17-207	0.045426974	0	0	0	0	0.121564404
ANKRD17-210	0.522410205	1.101547118	121.1170716	3.854456912	0.047684704	0
ANKRD20A3-201	0	3.04236823	0	3.613553355	0	0.783415049
ANKRD20A4-201	1.340095744	0	0.012139628	0	0	0.256635964
ANKRD22-201	5.735155515	0	18.67681815	0	0	0
ANKRD26-201	1.907932924	0	0.89226268	0.150564723	0	0
ANKRD26-202	0.488339975	0	0.667679557	0.138519545	0	0
ANKRD27-201	1.828435719	1.258910992	0.807285282	0.692597726	0.060689623	21.30078505
ANKRD27-205	0.034070231	0	0	12.13551668	0	0
ANKRD28-201	0	0.241291273	0	0.036135534	0	0.094550092
ANKRD28-213	0	12.49469159	0	0	0	0
ANKRD29-201	11.1750357	4.699934369	0	6.77541254	0	0.027014312
ANKRD29-202	0.090853949	0.06294555	0.71623807	5.245674953	22.42048077	8.360929579
ANKRD29-208	0.022713487	15.78884202	0	5.522714044	2.072117132	2.363752304
ANKRD35-202	14.30949693	0.409146072	0	4.330241437	0	0
ANKRD36-202	1.306025513	0	0	2.131996479	0	0
ANKRD36-204	0	2.391930884	0	0	0	0
ANKRD36B-201	0.022713487	0	0	0.066248478	0.494186931	0
ANKRD36B-202	91.10379712	1.028110643	0.352049221	2.926978217	0.073694542	1.877494687
ANKRD36B-203	2.714261719	4.437661246	8.27315669	0	0	1.661380191
ANKRD36B-205	21.19168355	17.45689908	0.103186841	0.517942647	30.1454028	2.44479524
ANKRD36C-202	0.511053462	0	0.060698142	0	0	0
ANKRD36C-203	3.225315181	0	0	0.018067767	0	0
ANKRD36C-204	0.386129282	20.13208494	122.5798968	0.373400513	0	0
ANKRD36C-205	7.007110798	1.48971134	20.29138871	0	0	0
ANKRD37-201	0.988036693	2.27653071	0.048558513	0.090338834	0.008669946	1.12109395
ANKRD37-205	0.022713487	0	0	0.933501283	0	0
ANKRD39-201	1.033463667	0.0419637	0	2.553577704	0.251428439	0
ANKRD40-201	0.522410205	0.02098185	0.048558513	0.67452996	0.312118062	0
ANKRD42-201	0.15899441	0	0.139605726	0.632371837	0	0
ANKRD42-202	0.068140462	1.793948163	0	0.036135534	0	0
ANKRD44-201	0.56783718	0.209818499	0	0.024090356	0.091034435	1.040051014
ANKRD44-204	0.113567436	1.216947292	0.036418885	0	0	0.621329177
ANKRD45-201	0.068140462	0	0.048558513	0	0	0
ANKRD46-201	11.6974459	0	0.188164239	0.475784525	0.598226285	0.081042936
ANKRD46-202	2.532553822	0	0	0.283061679	0	0.081042936
ANKRD49-202	0.238491615	0	0	1.415308397	0	0
ANKRD49-210	3.304812386	82.25934238	0.091047212	3.986953868	0.294778169	0
ANKRD50-202	0.238491615	0.70289197	0	2.24040308	0	0
ANKRD54-201	0.022713487	0	0.722307884	0.403513458	0.190738816	0.148578716
ANKRD6-203	0	0.02098185	0	0	0.203743735	0
ANKRD6-204	0	0.073436475	0.345979407	0	0	0
ANKRD65-201	13.19653606	0.577000871	0.012139628	0	0	0.27014312
ANKRD65-203	0	1.122528968	0.291351079	0	0.021674865	0
ANKRD65-204	0.136280923	0	0	0.50589747	0.017339892	0
ANKS1A-201	0.329345564	0.545528096	0.030349071	2.168132013	3.572017818	9.400980593
ANKS3-221	0.499696718	0	0	0.234880968	0	0
ANKS4B-201	0.045426974	0	0	0	0	0
ANKZF1-201	0.022713487	0.314727748	0.315630336	0.024090356	0.008669946	0
ANKZF1-211	0.295275333	0.199327574	9.298955282	1.391218042	0	0.040521468
ANKZF1-218	1.112960872	0	0	0	0	1.580337255
ANLN-201	0.976679949	0	0	0	0	0
ANLN-202	0.079497205	0	0.291351079	0	0	0
ANO1-202	0.227134872	0.073436475	0	0	0.069359569	0.162085872
ANO1-209	0	0.78681937	0.194234053	0.162609901	0	0
ANO10-201	2.74833195	0.660928271	3.016697634	3.92070539	0.017339892	0.959008078
ANO10-203	0	0.251782198	0	0.11442919	0	133.8964377
ANO10-205	0.12492418	0	0	0	0	0
ANO2-211	2.714261719	0	0	0	0	0
ANO6-201	0	0.146872949	0.212443495	4.842161495	0.008669946	0.364693213
ANO6-202	0	12.67303732	0	0	0	0
ANO7-209	0	30.465646	0	0	0	0
ANO9-201	0.022713487	0	0.060698142	0.030112945	1.200787543	5.686512686
ANOS1-201	0	1.185474517	0	0.921456105	0	0
ANP32A-201	0.113567436	0	0	0	0	0
ANP32A-202	6.087214567	1.877875563	0.491654946	3.167881774	0.043349731	0
ANP32A-203	1.726225026	1.993275737	0.103186841	54.93805617	0.52019677	0.972515234
ANP32A-207	3.63415795	0	0.491654946	0	0	0
ANP32B-201	4.406416515	4.951716567	0.807285282	1.011794939	8.68295108	2.228680744
ANP32E-208	5.644301567	0.167854799	4.169962323	0.933501283	0.060689623	3.201195978
ANP32E-209	0	0.157363874	0	0	0	0
ANPEP-201	0.170351154	3.734769275	4.364196376	7.588462045	0.021674865	0.540286241
ANTXR1-201	0	0.083927399	0.030349071	12.50289461	0.927684239	0.054028624
ANTXR1-203	0.102210692	1.269401917	0.200303867	0.024090356	0.784630128	0.054028624
ANTXR2-201	0.034070231	0.0419637	0.24886238	0.138519545	0	0
ANTXR2-203	0.885826	62.25314854	0.86191361	5.010793985	0.80197002	6.496942047
ANTXR2-204	0.045426974	0.209818499	0	0.060225889	0.008669946	133.8964377
ANXA1-201	1.919289667	4.668461594	2.318669006	6.534508983	0.008669946	0.364693213
ANXA1-202	11.59523521	13.10316524	0.285281265	0.126474367	1.681969555	2.404273772
ANXA1-206	3.043607283	0	0	0.036135534	0	0
ANXA1-207	2.884612873	2.056221286	0.230652938	21.77768155	0	18.62636816
ANXA10-201	2.418986386	0	0	0	0	0
ANXA11-201	7.96107726	1.51069319	8.934766433	3.294356142	23.05772181	2.728445517
ANXA11-202	0.15899441	0.06294555	5.153272216	12.60527862	0.723940504	0.405214681
ANXA11-203	16.05843544	78.9442101	18.62825963	7.642665345	1.642954797	12.37255492
ANXA11-205	0.022713487	0	0.254932194	0	0	0
ANXA2-201	0	1.888366487	0.012139628	0	0	0.027014312
ANXA2-202	5.349026233	0.975656019	0.012139628	0.030112945	0.095369408	38.87359504
ANXA2-203	0.102210692	0.167854799	3.496212952	7.660733112	0.008669946	0
ANXA2-204	1.374165975	0.409146072	2.482553988	0.469761936	1.053398459	11.38653253
ANXA2-223	0.022713487	0	0	0	0	0
ANXA2-228	0.840399026	2.308003485	1.523523352	0.228858379	1.244137274	51.38122151
ANXA2-235	0	1.751984463	0.030349071	0.0542033	0	0.189100184
ANXA3-201	3.043607283	7.710829824	0.503794575	124.312258	1.621279932	4.605940204
ANXA3-204	0	0.346200523	0	0	24.34520882	0
ANXA3-209	0.772258564	8.371758094	0	0.662484782	0	0
ANXA4-201	7.120678234	11.20430783	4.637338013	6.305650604	9.298517257	2.363752304
ANXA4-202	2.850542642	0	0.315630336	0.987704584	0.008669946	0.081042936
ANXA4-207	0.022713487	0.083927399	0.024279257	0.090338834	0	12.49411932
ANXA4-209	0.170351154	0	4.424894517	2.228357902	0.195073789	0.594314865
ANXA5-201	16.29692706	12.12750922	11.5387167	6.588712283	1.166107759	20.3958056
ANXA5-202	0.352059051	0.146872949	0.867983424	0.012045178	0	0
ANXA5-205	0.022713487	2.056221286	0.267071823	0.78293656	16.97575458	1.229151198
ANXA5-207	0	1.919839262	1.705617777	0	0.026009838	0
ANXA6-201	0.056783718	1.951312037	3.75721496	0.072271067	0.377142658	0.472750461
ANXA6-202	0.624620898	0.76583752	0	0	0.095369408	0
ANXA6-211	0.045426974	0	0.39453792	0	0.047684704	0
ANXA6-215	3.509233771	11.95965442	1.541732795	7.022338686	10.29122609	22.421879
ANXA7-202	0.953966462	3.682314651	14.20943493	24.49386916	139.447414	2.606881113
ANXA8-204	0.72683159	0	0	0	0	0
ANXA8L1-206	0.022713487	74.49605793	0.018209442	1.186450018	0.043349731	0
ANXA9-201	5.349026233	0	0	0	120.3908724	0
AOAH-208	0.715474846	0.241291273	0	0.373400513	0	0
AOAH-211	0.056783718	0.514055322	0.048558513	0.078293656	0.039014758	0.162085872
AOC1-201	0.261205103	1.699529839	0.242792566	0	0	0
AOC3-201	17.03511539	6.242100334	0.704098442	3.547304876	2.249851029	3.714467907
AOC3-206	0.147637667	0	0	0.024090356	0	0.472750461
AOC3-207	2.294062206	0	2.106225511	1.324969563	0.658915908	0
AOX1-207	0	25.05232873	0	0	0.030344812	0.810429361
AP002748.4-201	0.045426974	0	0	0	0	0
AP002990.1-201	0	3.241695803	0	1.945296223	4.213593834	0.459243305
AP002990.1-202	0	0.125891099	0	0	0	0
AP1AR-201	0.022713487	0	0.497724761	0	0.034679785	0
AP1B1-201	0.454269744	0.052454625	0.042488699	0.644417015	0.143054112	0.256635964
AP1B1-203	16.06979219	8.29832162	3.393026111	20.45873458	14.43546036	20.44983422
AP1B1-208	0.329345564	2.391930884	4.594849314	0.626349248	0.186403842	0.432228993
AP1G1-201	0.806328795	0.104909249	3.544771465	1.252698496	0	0
AP1G1-207	1.362809231	0	0.655539928	0.018067767	0	0
AP1G1-208	0	4.196369972	0.655539928	0	0	0
AP1G2-201	12.81040677	2.31849441	0	3.565372643	0	0.648343489
AP1G2-202	0.12492418	0.073436475	0.042488699	0.048180711	0.017339892	0.148578716
AP1G2-204	0.976679949	0	1.323219485	0	0	0
AP1G2-205	0.204421385	2.098184986	2.009108485	0	0	0
AP1M1-201	0.692761359	0.031472775	5.050085375	0.072271067	63.56804525	76.68012475
AP1M1-203	0	0.671419196	0.024279257	0.012045178	1.903053182	0.081042936
AP1M1-209	1.374165975	0	0	0.072271067	0	0
AP1M1-211	2.58933754	0.094418324	32.25499241	6.697118884	7.93733571	6.740070856
AP1M2-201	15.51331175	3.178750254	0.200303867	156.8643511	0.030344812	0
AP1M2-203	0	0.577000871	0	0	0	0
AP1S1-201	15.91079778	0	0	0	1.49123074	0
AP1S2-201	2.771045437	4.332751996	0.613051229	0.036135534	0.05635465	0.729386425
AP1S3-203	0.022713487	0	1.329289299	0	0.078029515	0.148578716
AP2A1-201	5.383096464	0.440618847	3.356607226	4.733754894	5.791524035	3.079631573
AP2A1-202	0.045426974	0	0	0	0	0
AP2A2-202	5.121891361	29.73128125	19.05314663	2.710165016	24.05043065	6.483434891
AP2A2-213	0.204421385	0	0	0.704642904	0.164728977	2.03958056
AP2B1-208	0	0.146872949	0	0	0.026009838	0
AP2B1-211	0.227134872	0.167854799	0.267071823	3.487078987	0.147389085	0.229621652
AP2B1-213	0	30.97970132	0.097117026	0.012045178	0	0.648343489
AP2B1-221	5.723798772	0.251782198	1.165404317	2.198244957	1.192117597	0.243128808
AP2M1-202	1.873862693	0.073436475	0.552353088	116.9345866	0.013004919	0
AP2M1-207	0.102210692	0.388164222	34.86501249	0.126474367	23.70796778	0.216114496
AP2M1-212	0.72683159	5.665099462	0.89226268	0	0.264433358	1.269672666
AP2S1-201	0.783615308	0	0.32170015	0.307152035	0.008669946	19.67992633
AP2S1-206	0.045426974	0	0	0	0	0
AP2S1-210	1.680798052	0	0	0	0	0
AP3B1-201	0.079497205	0.881237694	0.813355096	3.125723652	0.060689623	2.269202212
AP3B1-204	0.317988821	11.6134539	7.993945239	8.648437695	0.021674865	0
AP3D1-201	6.337062926	2.528312908	1.317149671	20.66952519	0.658915908	2.822995609
AP3D1-202	0.215778128	0.02098185	0.358119035	0.048180711	0	0.540286241
AP3D1-203	0.045426974	0.167854799	118.6405874	19.6276173	0.602561258	0
AP3D1-206	1.805722232	0.272764048	0.345979407	0.156587312	0.299113143	6.86163526
AP3D1-211	0.658691128	38.10303935	0	0	0	0
AP3M1-201	0.056783718	0.209818499	0.619121044	0.126474367	2.154481621	0.148578716
AP3M1-202	0.85175577	0.409146072	0.157815168	0.084316245	0.086699462	0.06753578
AP3M2-202	5.587517849	0.996637868	0.333839778	2.951068573	0.082364489	2.350245148
AP3M2-207	0	0.02098185	0	0	0	0
AP3M2-208	0	0.073436475	0	0	0	0
AP3M2-211	0	7.280701902	0	0	0.195073789	0
AP3S1-201	0.817685539	0.146872949	26.1184103	14.44819083	0.489851958	44.80323653
AP3S1-202	0	12.95629229	0.133535911	0	0	0
AP3S1-209	0.12492418	0.587491796	3.229141129	2.746300549	0.823644885	1.310194134
AP3S2-202	1.317382257	0.74485567	1.086496733	0.548055592	120.1567838	1.418251382
AP3S2-203	0.079497205	9.462814287	0.637330486	0.012045178	2.124136809	1.12109395
AP3S2-206	0.022713487	0	0	0	0	0
AP4B1-201	0.624620898	0.996637868	0.012139628	0	0.060689623	0.13507156
AP4B1-204	0.829042282	0.06294555	1.990899042	0.102384012	0.039014758	0.148578716
AP4M1-201	1.748938514	2.874513431	0.236722752	0.096361423	12.87487005	0.634836333
AP5B1-201	42.55371825	0.304236823	0.091047212	0	0.221083627	0.499764773
AP5M1-201	2.396272898	21.57983258	4.631268198	1.873025155	0.294778169	0.027014312
AP5M1-205	1.158387847	0.923201394	0	0.018067767	23.70796778	0
AP5S1-203	0.022713487	0	0	0	1.430541116	0.283650276
AP5Z1-201	11.27724639	0.608473646	0.631260672	2.722210194	0.294778169	0.027014312
APAF1-202	0.022713487	0	0	0.024090356	149.5609062	0
APAF1-210	0	0.073436475	0	0	0	0
APBA3-201	0.295275333	0.167854799	1.57815168	5.43237521	1.244137274	0.027014312
APBB1-201	2.373559411	2.014257587	0	2.553577704	0.173398923	0.108057248
APBB1-202	0.068140462	0	0	0.096361423	0.078029515	0.391707525
APBB1-205	0	3.451514302	0	0	0	0
APBB1IP-202	0.374772539	78.6504642	0.048558513	18.44116729	5.3623617	3.120153041
APBB2-211	2.612051027	2.591258458	0	0.704642904	0	0
APBB2-214	0.15899441	0.157363874	0	0.740778438	0	0
APBB2-224	0	0.031472775	0	0	0	0.027014312
APBB2-227	0	394.1650315	0	0	0	0
APBB3-205	0.885826	0.965165094	0.024279257	156.5451539	0.052019677	0.486257617
APBB3-215	0	6.892537679	2.355087891	0.379423102	0	0.054028624
APBB3-221	0.022713487	0	0.078907584	1.17440484	0	0.06753578
APC-205	0.442913	0.0419637	0.012139628	0	0.008669946	1.999059092
APCDD1-201	5.928220156	0.125891099	0	3.523214521	0.606896231	366.3816071
APEH-201	13.85522719	3.734769275	2.421855847	0.861230216	0.125714219	16.50574466
APEX1-201	4.951540207	0.597982721	0.012139628	0	0.065024596	0
APEX1-202	0.022713487	1.290383766	0	0	0	2.593373957
APEX1-205	7.097964747	0.335709598	0.163884982	0.415558636	0.043349731	0
APEX1-209	0.022713487	0	0.018209442	0.066248478	0	0
APEX1-212	0.045426974	0	0	0	0	0
APEX1-216	9.074038132	0	5.025806118	0	0.008669946	0.027014312
APEX2-201	9.551021363	0	0.279211451	0.042158122	0.97103397	0.121564404
APEX2-202	11.56116498	0	0.012139628	0	0	0
APH1A-201	0.147637667	1.51069319	1.511383724	16.83313604	2.475269629	5.335326629
APH1A-202	3.145817976	1.185474517	167.5875688	0.939523872	2.553299144	19.05859715
APH1A-203	1.942003155	0.241291273	0.121396283	0.463739347	0.247093466	0.486257617
APH1A-204	0.953966462	0.02098185	0.024279257	0.012045178	0	0
APH1B-201	0.113567436	2.968931755	2.464344546	0	0	0.27014312
API5-201	0.72683159	0	0.012139628	0.144542134	0	0
API5-202	4.179281643	0.472091622	0.036418885	7.600507222	0	21.04414908
API5-203	0	0.629455496	0	0	0	0
API5-208	1.101604129	0	0	0.939523872	0.901674401	0
API5-210	0	0.209818499	0	0.493852292	0	0
APIP-201	2.407629642	0	0.054628327	1.246675907	0.017339892	0.06753578
APLF-201	0.635977641	6.126700159	0	0	0	0
APLN-201	2.532553822	1.143510817	0.115326469	3.8604795	0	1.12109395
APLNR-201	0	0.052454625	0	4.227857425	0.221083627	1.350715602
APLP1-201	0.227134872	0	0.285281265	0	0.013004919	0.027014312
APLP2-201	14.60477226	3.577405401	170.6771042	0.590213715	0.879999535	2.363752304
APLP2-202	4.167924899	5.19300784	0.867983424	8.467760028	0.420492389	9.644109401
APLP2-203	8.24499585	5.927372586	13.5114063	17.74254697	1.521575551	4.808547544
APLP2-204	4.349632797	1.804439088	2.452204918	6.311673193	15.22442546	71.83105573
APLP2-207	0	0.146872949	0.279211451	0.22283579	0.793300074	0.027014312
APLP2-210	9.039967901	15.80982387	19.18061272	13.7555931	1.694974474	12.1024118
APLP2-215	1.658084565	0.02098185	0	0.012045178	0.030344812	0
APLP2-219	9.233032542	3.199732104	10.51898793	5.781685367	1.37852144	2.404273772
APLP2-222	0.022713487	0	12.37028124	0.024090356	0	0
APMAP-201	6.166711772	92.43553956	14.50078601	21.63313942	0.212413681	10.72468188
APOBEC3A-201	2.294062206	1.258910992	0	0	0	0
APOBEC3B-201	0.079497205	0.136382024	0.012139628	0.090338834	0	0
APOBEC3C-201	1.181101334	1.710020764	0.188164239	0.018067767	0.095369408	0.459243305
APOBEC3D-201	0	1.731002613	0	0	0	0
APOBEC3F-201	0.079497205	0.115400174	0	0	0.528866716	0
APOBEC3G-201	0.897182744	0.0419637	0.236722752	2.34880968	0.810639966	3.133660198
APOBEC3H-204	0.908539488	0	0	0	0	0
APOBR-202	0	1.049092493	0.661609743	0.602258892	0.008669946	9.333444812
APOC1-203	0.204421385	0	0	0	0	0
APOC1-208	0.022713487	0.0419637	0.837634353	0.126474367	0.208078708	0.027014312
APOC2-201	0	0.0419637	0	0.024090356	0.008669946	0
APOD-201	0.193064641	0.02098185	0	0.361355335	0.034679785	0.297157433
APOE-201	0.056783718	2.045730361	0.327769964	0.16863249	0.099704381	0.729386425
APOE-202	0	1.007128793	0.07283777	0	0.065024596	0.081042936
APOE-203	0.238491615	0.136382024	0.012139628	0	0.008669946	1.364222758
APOH-201	2.58933754	0	0.103186841	0	0.073694542	0.175593028
APOL1-203	0.227134872	1.248420067	0.078907584	0.61430407	1.200787543	0.526779085
APOL2-202	1.555873872	0.461600697	0.115326469	1.415308397	1.608275013	0.054028624
APOL2-209	1.181101334	0	0	0.024090356	0	0
APOL3-201	2.157781283	6.137191084	0.606981415	0.704642904	0.606896231	0.796922205
APOL3-204	0.068140462	0.0419637	0	0.885320572	0.138719139	0.027014312
APOL3-206	0	0.083927399	1.35963837	0	0.026009838	0.20260734
APOL3-209	0	0.094418324	0.060698142	0	2.033102375	0.337678901
APOL3-212	0.102210692	0.115400174	0.121396283	0.012045178	0.008669946	0.081042936
APOL3-213	2.759688693	0	0	0	0	0
APOL4-202	29.01647988	4.437661246	0.831564539	0.060225889	0.264433358	2.593373957
APOLD1-202	0	1.657566139	0	0.240903557	0	0.027014312
APOO-201	22.30464442	2.182112386	0.024279257	0	0.008669946	0
APOPT1-201	0.295275333	1.825420938	0.012139628	1.00577235	0.008669946	0.580807709
APOPT1-207	0	2.21358516	0	0.234880968	0	0
APP-201	7.586304721	8.403230869	1.298940229	0.277039091	0.190738816	0.27014312
APP-202	0.931252975	0.02098185	0.455236061	0	0.147389085	0
APP-203	398.7239109	21.08675911	3.192722244	0.716688082	0.949359105	6.024191587
APP-204	2.555267309	6.70370103	9.353583609	4.185699302	0.28177325	5.74054131
APP-205	11.19774918	1.038601568	0.091047212	0.511920059	0.05635465	71.33129096
APP-208	4.463200233	0.461600697	2.743555997	0.801004327	0.85832467	3.782003687
APP-213	0.022713487	3.976060549	4.04856604	0.373400513	0.1127093	0.432228993
APP-215	0.806328795	0.220309424	1.954480157	0.885320572	0.091034435	0.837443673
APPBP2-201	0.056783718	0.650437346	0.151745354	0.999749761	0.212413681	14.33109254
APPL1-201	0.113567436	9.106122839	0.139605726	0.409536047	0	0.027014312
APPL1-205	0.817685539	6.252591258	1.025798592	0.120451778	0.459507147	0.040521468
APPL2-201	0.022713487	0	0	0	0	0
APPL2-205	3.31616913	0.419636997	0.443096433	0.084316245	0.476847039	0.13507156
APPL2-216	0	0.188836649	0	0	0	0
APRT-201	0.113567436	0.0419637	0.273141637	0.22283579	0.143054112	0.054028624
APRT-202	0.295275333	1.049092493	0	0.548055592	0	0
APTX-204	0	0.02098185	0.030349071	2.174154602	0	0
APTX-205	0.022713487	0.02098185	1.305010043	0.680552548	0.065024596	0.715879269
APTX-214	7.438667054	0	0.449166247	0	0	0
APTX-220	0	1.164492667	0	0.036135534	0	0
APTX-223	45.96074133	0	0	0	0.008669946	0
AQP1-201	2.191851514	7.018428778	1.584221494	5.504646277	1.868373398	28.45957774
AQP11-201	3.895363053	0	0	0	0	0
AQP3-201	11.47031103	0.440618847	2.646438971	0.523965236	149.8773593	1.067065326
AQP3-205	0.022713487	0	0.345979407	0.060225889	0.034679785	0.081042936
AQP4-201	15.47924152	3.189241179	0	13.71945757	11.56570818	8.158322238
AQP4-202	2.600694283	0	0	0	0.086699462	0.081042936
AQP5-201	15.85401406	0	37.30507778	0	0.255763412	11.17041803
AQP9-201	6.961683823	2.003766662	2.312599192	0.662484782	0.229753573	0.27014312
AQP9-203	0.840399026	0.230800348	0	0	0	0
AQR-201	0.068140462	0.136382024	0.139605726	0.349310158	0.047684704	7.91519343
AQR-202	0.136280923	0	0	0	0	0
AQR-205	0.12492418	0.052454625	0	0	0	0
ARAF-201	6.189425259	0	0.734447512	0	0	0.391707525
ARAF-202	0.068140462	0	0	0	0	0
ARAF-203	3.736368643	0.923201394	3.168442988	5.010793985	1.64728977	2.985081481
ARAP1-202	0	0.083927399	0	0	0	0
ARAP1-203	5.587517849	0	0.625190858	1.481556875	0	3.782003687
ARAP1-204	0.624620898	0	0	0	0	0
ARAP1-205	1.317382257	5.151044141	0	0.289084268	0.008669946	7.699078934
ARAP1-207	0.045426974	0.881237694	0.036418885	0.030112945	0	0.06753578
ARAP1-209	15.19532293	2.391930884	0.012139628	2.945045984	0.359802766	16.14105145
ARAP1-219	0.476983231	0.115400174	0	0.150564723	0	0
ARAP2-201	1.487733411	3.094822854	0.036418885	3.493101576	0.147389085	1.25616551
ARAP2-206	0.420199513	0.0419637	0.291351079	2.68607466	0	0.027014312
ARAP2-210	0	0.209818499	0	0	0	0
ARAP3-201	0	0.70289197	0	3.005271873	0	0.06753578
ARAP3-204	0.056783718	0	0	2.01756729	0.147389085	0.742893581
ARC-201	0.193064641	4.259315522	0	6.335763548	0.104039354	3.984611027
ARC-202	0.045426974	0	0	0	0	0.513271929
ARCN1-201	0.022713487	0.115400174	0	0.536010414	0.949359105	0
ARCN1-205	0	0.052454625	0	0	0	0
AREG-201	0.068140462	1.311365616	0.012139628	0.355332747	0.481182012	0
AREG-202	0.261205103	1.122528968	0.182094425	0.0542033	0	0
AREL1-211	0.352059051	0	0.139605726	0	0	0.081042936
ARF1-201	12.6854826	88.87911601	0.552353088	0.801004327	0.836649804	9.387473436
ARF1-202	0	0.083927399	0	0.903388339	0	3.309253226
ARF1-204	0.806328795	0.02098185	0.801215468	0.367377924	0.147389085	2.323230836
ARF1-210	1.658084565	6.273573108	0.07283777	0.156587312	0.008669946	0
ARF1-213	0.056783718	11.9071998	1.074357105	2.661984305	30.50087059	0.216114496
ARF1-214	0.647334385	0	0	1.324969563	0.017339892	0
ARF3-201	3.713655155	0.671419196	2.86495228	0.89736575	1.096748189	5.889120026
ARF4-201	4.258778848	5.570681138	1.65098945	0.246926146	6.146991828	0.094550092
ARF4-204	1.101604129	0	0	0	0.082364489	0.040521468
ARF4-206	0.988036693	10.9839984	5.990906569	19.56739141	0.060689623	0.675357801
ARF4-209	1.510446898	2.538803833	0.012139628	2.704142427	0.060689623	0.148578716
ARF5-201	0.863112513	0	0.066767956	0	0.307783089	0
ARF5-204	3.248028668	0	0	0	61.35720898	0.081042936
ARF6-201	1.192458077	75.75496892	7.745082859	0.650439604	0.082364489	1.337208446
ARFGAP1-203	0	0.115400174	0.030349071	0.078293656	0.008669946	4.335797084
ARFGAP1-205	35.48982373	0	0	2.029612467	0	0
ARFGAP1-209	0.840399026	3.462005227	0.066767956	47.01835173	0.879999535	2.998588637
ARFGAP1-221	0.068140462	0.136382024	0	0	0.05635465	0
ARFGAP2-202	0.28391859	0.02098185	0.236722752	5.077042463	2.033102375	0
ARFGAP2-205	7.075251259	2.853531581	0.054628327	0	2.930441802	0.337678901
ARFGAP2-221	0	1.762475388	0	0	0	0
ARFGAP2-227	1.124317616	42.42530042	1.274660972	0.72873326	0.355467793	0.108057248
ARFGAP3-201	3.520590514	1.647075214	2.71927674	1.403263219	16.65930155	1.269672666
ARFGAP3-203	8.790119542	8.592067518	10.88924659	14.62284591	0.186403842	1.931523311
ARFGEF1-201	3.407023078	2.811567881	0.030349071	9.365125777	1.192117597	75.61305942
ARFGEF1-208	0.193064641	0.188836649	0	0	0	0.027014312
ARFGEF2-201	0.329345564	0.577000871	117.8940003	4.787958195	0.008669946	0.634836333
ARFGEF3-201	1.589944103	1.332347466	0.012139628	1.385195453	0.008669946	0.027014312
ARFIP1-201	21.14625657	3.325623203	2.130504768	0.433626403	2.978126506	2.417780928
ARFIP1-202	3.906719797	0.325218673	0.115326469	0.012045178	0.728275477	0.742893581
ARFIP1-203	0	0.76583752	0	1.373150275	0.039014758	1.175122574
ARFIP1-204	1.499090154	0	166.8956099	156.5451539	0	0.027014312
ARFIP1-205	0.329345564	0.430127922	0	0.024090356	0	0.054028624
ARFIP1-211	1.828435719	0	0	0.030112945	0	0.054028624
ARFIP2-201	0.022713487	0.251782198	0.036418885	2.192222368	0.017339892	0.877965142
ARFIP2-202	0.647334385	0	2.773905068	0.150564723	0	0.459243305
ARFIP2-203	0	0.713382895	0.018209442	0.036135534	23.70796778	0.351186057
ARFIP2-204	0.022713487	0	0	0	0	0
ARFRP1-207	8.063287952	13.64869333	0.030349071	0.066248478	0.28177325	0.027014312
ARFRP1-208	0.15899441	0	0	0	0	0
ARFRP1-214	22.32735791	0.178345724	0.14567554	0.11442919	6.398420266	0.729386425
ARG1-203	0	0.02098185	0	0	0	0
ARG2-201	0	0.02098185	0	0	0	0.351186057
ARGLU1-202	0	0.02098185	0	0.018067767	0	0.999529546
ARGLU1-203	3.19124495	0.241291273	0.449166247	3.679801833	0.429162335	1.39123707
ARGLU1-204	3.157174719	0.02098185	0.588771973	4.023089401	0.091034435	1.755930283
ARHGAP1-201	0.317988821	3.7032965	3.471933695	1.324969563	0.021674865	0.310664589
ARHGAP1-202	0	0.02098185	0.491654946	0.542033003	0	0
ARHGAP1-204	0.12492418	0	0	0.776913971	0.229753573	0.243128808
ARHGAP1-206	0.556480436	0	0.07283777	0.216813201	0.034679785	0.094550092
ARHGAP10-201	0.863112513	0.409146072	2.901371165	0.048180711	0.663250881	0.310664589
ARHGAP10-206	0.556480436	0	0.012139628	0	0.095369408	0
ARHGAP11A-208	0.079497205	0	0	0	0	0
ARHGAP11B-201	0.056783718	0	0.928681565	0.072271067	0	0.472750461
ARHGAP12-202	6.06450108	0.157363874	0.012139628	1.589963476	0.221083627	0.027014312
ARHGAP12-203	1.624014334	0.881237694	2.276180307	0.72873326	5.401376458	0
ARHGAP12-205	0	0.923201394	0.722307884	0.090338834	1.612609986	0
ARHGAP12-207	0	0.031472775	0.188164239	0	0	0
ARHGAP12-208	0	0.02098185	0	0	0	0.27014312
ARHGAP15-201	16.46727821	7.59542965	0.273141637	1.108156362	10.35191572	1.985551935
ARHGAP15-213	0.068140462	0	0	0.012045178	0	0.891472298
ARHGAP17-201	5.031037412	0.0419637	0.133535911	0.036135534	0.017339892	0
ARHGAP17-202	7.075251259	9.158577464	2.415786033	0.024090356	0.108374327	3.687453594
ARHGAP17-204	0.068140462	12.76745564	0.46737569	0.186700257	0	2.836502765
ARHGAP17-209	6.689121977	0	0	0.138519545	0	0
ARHGAP17-210	0.931252975	0	0	0.319197213	0	0
ARHGAP18-201	49.9923853	0.713382895	1.632780007	8.811047596	0.125714219	2.431288084
ARHGAP19-202	0.295275333	0.157363874	0.030349071	0.764868793	0	0
ARHGAP20-201	0	10.54337955	0	0.572145948	0	1.39123707
ARHGAP21-203	0.295275333	0	0	0	0	0
ARHGAP21-211	0	0.482582547	0	0.632371837	0	0
ARHGAP22-201	2.316775693	0.178345724	0	0	2.501279467	0
ARHGAP23-217	0.079497205	0	0	0	0	0
ARHGAP24-208	0.829042282	0.472091622	0.012139628	0.036135534	0.021674865	0
ARHGAP24-212	0.022713487	0	0.509864389	0	0	0
ARHGAP25-201	3.35023936	0	0	0	0	0
ARHGAP25-202	6.212138746	0.272764048	15.7390281	0.716688082	0.034679785	0.189100184
ARHGAP25-203	3.145817976	1.290383766	0.224583124	0.439648991	0.130049192	1.134601106
ARHGAP25-207	2.975466822	0.367182373	0	0	0	0
ARHGAP25-209	0	0.0419637	0	3.143791418	0	0
ARHGAP25-217	0.329345564	1.174983592	0.024279257	0.180677668	0	1.958537623
ARHGAP26-219	0.022713487	0	0	0	0	0
ARHGAP27-201	0.068140462	0	0.473445504	0.012045178	0.212413681	0
ARHGAP27-208	0.022713487	0.02098185	3.308048713	12.08131338	0.147389085	70.26422564
ARHGAP27-212	0	0.818292145	1.996968856	0.018067767	0	0.081042936
ARHGAP27-217	0	0.514055322	0.066767956	0	0	0
ARHGAP27-219	0.056783718	0	0.655539928	0	0	0
ARHGAP29-201	1.158387847	0.660928271	4.934758906	0.39146828	0	3.890060935
ARHGAP29-202	0	8.245866995	0.24886238	3.378672387	3.160195376	7.591021685
ARHGAP30-201	3.75908213	12.92481951	2.288319936	2.415058159	2.739702987	0.837443673
ARHGAP30-202	0.238491615	1.342838391	1.481034653	0.361355335	0	1.25616551
ARHGAP30-207	0.829042282	0.839273994	0.261002009	4.721709717	0	1.688394503
ARHGAP31-201	7.404596824	0.209818499	0.036418885	161.1945926	0.039014758	2.336737992
ARHGAP4-201	0.045426974	0.209818499	0.048558513	0.090338834	0.017339892	0.621329177
ARHGAP4-202	3.679584925	0.472091622	0.012139628	3.095610707	0	8.671594167
ARHGAP4-203	0	0.0419637	0.012139628	0	0	0.027014312
ARHGAP4-207	2.237278488	0	0.212443495	0	0	0.054028624
ARHGAP4-222	0	0.577000871	0.886192866	0	0	0.405214681
ARHGAP4-223	0.193064641	0	0	0.048180711	0	0
ARHGAP42-201	0.12492418	0	0	1.192472607	0.034679785	0.729386425
ARHGAP42-203	0.022713487	1.332347466	0.254932194	0.867252805	120.1567838	0
ARHGAP44-202	0	1.342838391	0	0.012045178	0	1.107586794
ARHGAP44-208	0.215778128	1.615602439	0	0.861230216	0	0
ARHGAP45-201	1.260598539	0.451109772	0.236722752	0.999749761	0.017339892	0.20260734
ARHGAP45-202	0	0.094418324	0.012139628	0.012045178	0.524531743	3.63342497
ARHGAP45-203	0.965323206	0.293745898	0.528073831	0.698620315	0.117044273	0.162085872
ARHGAP45-205	2.157781283	0	34.33693866	0	0	0
ARHGAP45-212	0.386129282	1.657566139	0.776936212	1.867002567	0.780295154	17.95101036
ARHGAP45-215	0	42.30990024	0.509864389	0	0	0
ARHGAP5-202	2.657478001	0.293745898	0.24886238	0.686575137	0.307783089	10.42752445
ARHGAP5-203	0.022713487	0	0	0	0	0
ARHGAP5-206	2.100997565	0	0.679819185	0	0.008669946	0
ARHGAP5-210	0.476983231	0	0	0.012045178	0	0.432228993
ARHGAP6-205	0	0.157363874	0	0.33726498	0.16906395	0.027014312
ARHGAP8-202	4.122497925	0	0.07283777	0.421581225	0.442167254	1.040051014
ARHGAP9-201	0.022713487	0.146872949	0	0.590213715	0	0
ARHGAP9-203	0	2.224076085	0	0	0	17.82944595
ARHGAP9-204	0.045426974	0.199327574	0	0	0.052019677	8.171829394
ARHGAP9-205	0.12492418	0	0	0	0	0
ARHGDIA-201	0.181707898	2.769604182	0.382398292	0	0.333792927	0.189100184
ARHGDIA-207	2.396272898	0	0.200303867	0	0.602561258	0.567300553
ARHGDIA-211	0.454269744	2.287021635	0.637330486	0.933501283	0	0
ARHGDIA-214	0.738188334	0.283254973	0	0	0.078029515	0
ARHGDIA-217	0.942609718	0.828783069	9.153279742	0	0.091034435	0
ARHGDIB-201	0	31.80848439	0.018209442	0.030112945	0.650245962	0.634836333
ARHGDIB-203	0.738188334	0.849764919	0.564492716	0.042158122	0	0.108057248
ARHGDIB-204	14.50256157	0.755346595	0	0	0.021674865	0
ARHGDIB-206	0.090853949	0.02098185	0.042488699	0	0.065024596	0.054028624
ARHGEF1-201	0.022713487	1.290383766	0.115326469	0.180677668	0.498521904	0.553793397
ARHGEF1-203	0.022713487	2.129657761	14.77392765	0	0.008669946	0.027014312
ARHGEF1-219	0	0.618964571	0	0.72873326	0	0.162085872
ARHGEF1-220	14.63884249	0.70289197	2.670718227	1.361105097	0.008669946	6.253813239
ARHGEF10-207	0.590550667	1.143510817	0	0.11442919	0	0
ARHGEF10-209	0	0.06294555	0	0.012045178	0	0.027014312
ARHGEF10L-203	1.817078975	3.315132278	0.534143645	5.956340446	0.762955262	2.701431205
ARHGEF10L-204	0.15899441	0	0	0	0	0
ARHGEF10L-209	2.203208257	0	0	0	0	0
ARHGEF11-202	0	2.93745898	0	0	0	0
ARHGEF12-201	9.925793902	2.182112386	1.135055247	117.982517	0.182068869	4.68698314
ARHGEF12-202	0	3.346605053	3.423375182	0.289084268	2.470934656	2.161144964
ARHGEF12-208	2.975466822	0.608473646	0.012139628	9.648187457	0	0
ARHGEF15-201	0.022713487	2.864022506	0.261002009	0.156587312	1.400196305	16.51925182
ARHGEF15-202	1.328739001	1.668057064	16.10321695	13.1593568	0.030344812	2.282709368
ARHGEF15-203	0	0.136382024	0	0	0	14.15549951
ARHGEF16-201	1.112960872	0	0	0	0	0
ARHGEF16-203	1.090247385	0.293745898	1.396057255	0.078293656	0.047684704	0.054028624
ARHGEF17-201	0.56783718	1.542165965	0	1.053953062	2.466599683	0.810429361
ARHGEF17-205	8.006504234	8.885813416	0	0.204768023	0.580886393	0.081042936
ARHGEF18-203	0.85175577	11.88621795	0.163884982	0	0	71.37181243
ARHGEF19-201	12.81040677	0	19.45375436	1.180427429	1.278817059	0.027014312
ARHGEF2-202	0	0.660928271	0.6434003	0.126474367	0.238423519	0.081042936
ARHGEF2-203	1.760295257	5.497244663	7.417312894	5.058974696	2.557634117	7.928700586
ARHGEF2-206	0.022713487	0	0.528073831	0.481807114	0	0
ARHGEF2-208	0.85175577	0.052454625	3.884681058	0.22283579	0	0.837443673
ARHGEF2-215	0	0.860255844	0	0	0	0
ARHGEF2-217	0	0.02098185	0	0	0.008669946	0
ARHGEF25-201	1.078890641	0.02098185	0	0	0	71.1962194
ARHGEF25-202	0	38.10303935	0	0.289084268	0.143054112	0.837443673
ARHGEF26-202	0.488339975	7.049901553	0	1.059975651	0	0.13507156
ARHGEF26-203	0	0.251782198	0	9.606029334	0.212413681	0
ARHGEF26-205	0	0.0419637	0	0.012045178	0	0.189100184
ARHGEF28-201	1.942003155	0	0	0	0	0
ARHGEF28-202	1.89657618	0.472091622	3.678307376	1.150314485	0.130049192	2.215173588
ARHGEF28-204	0.306632077	0	0	0.060225889	0	0
ARHGEF28-210	0.068140462	0	0	0.018067767	0	0
ARHGEF3-201	0	4.322261071	0.103186841	0.012045178	0	0.229621652
ARHGEF3-202	0.670047872	0	0.424886991	0.024090356	0	0
ARHGEF3-203	0	0.70289197	0.625190858	0	0.039014758	0.148578716
ARHGEF3-204	0.090853949	0.083927399	0.030349071	0.343287569	0.164728977	0
ARHGEF3-212	65.7782589	0	0	0	0	0.283650276
ARHGEF3-213	0.102210692	0.944183244	0	3.270265786	0.615566177	4.106175431
ARHGEF35-201	0.295275333	0.818292145	0.151745354	46.66904157	0.069359569	1.850480375
ARHGEF38-201	0.170351154	0	0.479515318	0.048180711	0.013004919	0
ARHGEF39-201	0.022713487	0	0	0	0	0
ARHGEF4-209	0	2.444385509	0	0	0	0
ARHGEF40-201	0.193064641	0.566509946	0.012139628	0.024090356	0	0.121564404
ARHGEF40-202	0	7.679357049	0	0	0	0.027014312
ARHGEF5-201	1.135674359	0.493073472	0.691958813	0.012045178	0.117044273	0.06753578
ARHGEF5-202	1.351452488	0	5.268598684	1.102133773	0	0
ARHGEF6-201	0.068140462	0.314727748	0.012139628	0.024090356	0.026009838	0.513271929
ARHGEF6-202	0	2.098184986	0	0.921456105	0.40748747	0
ARHGEF7-204	0.533766949	0	0	0.018067767	0	11.41354684
ARHGEF7-211	0.306632077	0	0	0.283061679	0.919014293	5.645991218
ARHGEF7-218	8.335849798	0	0.012139628	1.602008654	0.008669946	20.3958056
ARHGEF9-226	4.270135592	0	0	0	0	0
ARID1A-202	8.335849798	8.487158269	0.412747362	2.378922625	0.572216447	7.523485905
ARID1B-215	2.294062206	0	0	0	0	0
ARID2-204	0	1.237929142	0.018209442	0	0	0
ARID2-205	0.738188334	0	5.893789542	118.3980757	0.008669946	0
ARID3B-201	0	0.031472775	0	0.903388339	0.013004919	0
ARID3B-206	0	4.53207957	1.383917627	0.234880968	0.021674865	0.702372113
ARID4A-201	6.496057336	51.81467823	21.75421392	12.80402405	2.362560329	139.9611507
ARID4B-201	0.340702308	2.706658632	0.030349071	0.066248478	0.008669946	0.459243305
ARID4B-207	1.828435719	0	0	0	0.026009838	0
ARID4B-208	5.621588079	5.172025991	6.05160471	0	0.008669946	0.486257617
ARID4B-209	0	2.727640482	0	0	0	0
ARID4B-211	0	0.220309424	0.066767956	0	0	0.040521468
ARID4B-212	6.155355028	0.556019021	2.094085883	8.961612319	4.508372003	21.35481367
ARID5A-201	8.142785157	0.02098185	0.109256655	0.102384012	0.008669946	0
ARID5A-202	0.045426974	0.06294555	1.298940229	0	0.030344812	4.808547544
ARID5A-203	0	0.535037171	0	0	0	139.1101999
ARID5A-204	0.953966462	0.493073472	0.012139628	0.0542033	0.013004919	0.540286241
ARID5A-205	0.590550667	0	0	0	0	0
ARID5A-206	1.101604129	10.11325163	0	0.686575137	0.099704381	2.134130652
ARID5B-201	5.473950413	0.346200523	2.057666998	0.084316245	0.312118062	0.229621652
ARID5B-202	0.374772539	44.01992101	0.14567554	0.427603814	0.008669946	2.228680744
ARIH1-201	3.179888206	0	0	5.04090693	0	0
ARIH1-208	1.499090154	0	0	0	0.125714219	0
ARIH2-201	13.75301649	0.178345724	0.084977398	1.602008654	1.235467328	0.580807709
ARIH2-203	0	0.052454625	0	0	0	0
ARIH2-205	8.994540927	3.346605053	0.036418885	2.330741914	0.221083627	0.06753578
ARIH2-207	7.381883336	2.738131407	0.267071823	0.969636817	0	0
ARIH2-225	0.295275333	0	0	0	0	0
ARL1-201	2.146424539	0.80780122	2.07587644	1.023840117	0.277438277	0.054028624
ARL1-207	5.303599259	0	0	0	0	0
ARL1-210	0.193064641	0	0	0	0	0
ARL11-201	2.691548232	1.961802962	0.012139628	0	0.277438277	0.634836333
ARL13B-202	0.056783718	0	1.159334503	0.060225889	0	0
ARL13B-203	5.803295977	0.797310295	0.315630336	0.210790612	0	0.675357801
ARL14-201	4.281492335	0	0	0	0	0
ARL14EP-201	1.112960872	12.72549194	0.109256655	0.22283579	2.739702987	1.134601106
ARL14EP-203	0	0.367182373	0	0	0	0
ARL15-202	0.692761359	0.031472775	0	0	0	0
ARL16-215	0.238491615	3.325623203	0	0	0	0.027014312
ARL17A-202	0.704118103	0	0.078907584	0	0	0
ARL17B-202	0.022713487	0	0	0.060225889	1.638619824	0.715879269
ARL17B-203	0.249848359	0	0	0	0	0
ARL17B-206	0.238491615	0	0	0.024090356	0	0
ARL2-201	0	0.083927399	0.449166247	0	0.329457954	0.148578716
ARL2-204	0.045426974	0	0	0	0	0
ARL2BP-201	1.624014334	19.59704777	28.0910999	2.210290135	2.076452105	13.85834208
ARL2BP-202	1.056177154	2.517821983	0	0.066248478	0.008669946	19.61239055
ARL2BP-203	1.726225026	0	0	0	0.017339892	5.686512686
ARL3-201	2.839185899	0.031472775	0.631260672	1.029862706	0.043349731	0
ARL4A-201	1.408236206	2.108675911	2.172993467	0.084316245	0.359802766	6.240306083
ARL4A-203	7.597661465	0.262273123	0.127466097	0.469761936	0	0.027014312
ARL4A-205	0.102210692	0.629455496	3.58119035	1.981431756	0.39448255	0.607822021
ARL4A-206	0.12492418	0	0	0	0	0
ARL4C-201	0.034070231	0	0	0	0	0
ARL4D-201	0.136280923	0.587491796	166.9987968	0.132496956	0.008669946	0.027014312
ARL5A-201	4.974253694	1.321856541	0.698028628	2.18619978	0	0.850950829
ARL5A-202	0	0.02098185	0.042488699	42.14607729	0.026009838	12.08890464
ARL5B-201	0.885826	1.049092493	0	0.042158122	0	0
ARL6-204	0.102210692	0	0	0.060225889	0.008669946	0
ARL6IP1-201	3.03225054	2.308003485	1.317149671	0.409536047	48.30027006	0.20260734
ARL6IP1-205	0.022713487	9.378886888	0.048558513	0	0	0.027014312
ARL6IP4-201	0.193064641	0	0	0	0	0
ARL6IP4-205	0	1.237929142	0	0	0	0
ARL6IP4-208	0.12492418	0	4.066775482	0	1.655959717	0
ARL6IP4-210	2.225921745	0	0.637330486	0	0.008669946	0.027014312
ARL6IP4-214	0.28391859	0	2.009108485	0.078293656	0	0
ARL6IP4-220	1.135674359	0.031472775	0	6.149063292	0	0.040521468
ARL6IP5-201	4.906113233	89.60298983	10.56147663	49.69238121	0.80197002	370.3662182
ARL6IP6-201	1.158387847	2.339476259	0.078907584	6.468260505	0.741280397	2.498823864
ARL8A-201	2.759688693	0	0	0	0	0
ARL8A-203	0.352059051	0	0	0	0	0
ARL8B-201	0.034070231	0	0.400607734	3.878547267	0	0
ARL8B-207	0	0.472091622	0	0	0	0
ARL8B-208	11.18639244	12.89334674	1.092566547	4.125473413	149.6692806	3.241717446
ARMC1-201	0.090853949	2.412912734	120.4129732	0.668507371	2.033102375	0.729386425
ARMC10-202	5.121891361	2.171621461	0.14567554	0.331242391	0	0.20260734
ARMC10-208	7.586304721	1.814930013	0.922611751	2.981181518	0.013004919	1.013036702
ARMC10-209	4.451843489	0.136382024	16.10321695	2.96913634	0	1.958537623
ARMC10-211	0.068140462	0	0	2.782436083	0	0.877965142
ARMC5-201	0.102210692	3.052859155	0.066767956	5.161358708	0.442167254	2.147637808
ARMC5-205	0.068140462	0	0	0	0	0
ARMC6-201	4.258778848	2.549294758	0.182094425	0	0.793300074	3.16067451
ARMC6-202	0.261205103	0.440618847	0.254932194	4.137518591	1.010048728	1.283179822
ARMC7-201	0.681404616	0.073436475	1.335359114	0.012045178	2.418914979	0.148578716
ARMC8-208	0	3.304641353	0	0	0	0
ARMC8-210	2.646121258	1.007128793	0.503794575	0	5.141278073	0.121564404
ARMC8-213	0.022713487	2.706658632	117.8940003	0.144542134	0.663250881	1.701901659
ARMC8-215	0	0.06294555	0.036418885	0	0	0
ARMC8-217	0.147637667	0.755346595	1.044008034	0.644417015	0	0
ARMC8-221	12.81040677	0.125891099	0	0	0.372807685	0.378200369
ARMC9-201	0.079497205	18.95710135	0.17602461	0	0.034679785	1.701901659
ARMC9-214	0.056783718	0	0	0.036135534	0	0
ARMCX1-201	0.386129282	3.598387251	0.012139628	0.156587312	7.252409963	0.837443673
ARMCX2-203	1.703511539	1.080565268	0.297420893	0.036135534	0.026009838	0.364693213
ARMCX2-204	0.022713487	0	0	0	0	0.945500922
ARMCX2-211	0	0.199327574	0	0	0	0.027014312
ARMCX3-201	0.658691128	3.892133149	0.32170015	1.192472607	49.61810188	0.567300553
ARMCX3-202	0.12492418	0.797310295	0	0.018067767	0	0.351186057
ARMCX3-203	0.670047872	42.68757354	9.414281751	0.289084268	119.805651	71.99314161
ARMCX3-206	0.022713487	0	0.042488699	0.012045178	0.091034435	0.027014312
ARMCX5-201	3.63415795	0	0	0.361355335	0	0
ARMCX5-203	0.261205103	0	0.139605726	0.024090356	0.39448255	0.027014312
ARMCX5-205	0	2.989913605	0.036418885	0.030112945	0	0.027014312
ARMCX6-201	0	6.168663859	0.018209442	0.018067767	0.177733896	4.335797084
ARMCX6-206	3.793152361	0.136382024	0	0.301129446	0.238423519	0
ARMT1-201	0.068140462	42.30990024	0	0.542033003	1.283152032	2.985081481
ARMT1-204	1.362809231	4.290788296	0	0.012045178	0	0
ARNT-201	0.022713487	1.479220415	0	0.698620315	0.013004919	0
ARNT-202	0.261205103	0.493073472	0.115326469	0.144542134	0.138719139	1.026543858
ARNT-204	0.170351154	0	0.564492716	0.096361423	0	2.431288084
ARNT-208	4.701691848	0.409146072	0	4.263992958	0.290443196	3.268731758
ARNT2-201	0.090853949	0	0	0	0	0
ARNTL-202	0.022713487	14.393549	0	0	0	0.108057248
ARNTL-203	0	0.031472775	0	0.867252805	0.069359569	0
ARNTL-204	0.817685539	0	0	0	0	0
ARPC1A-201	3.35023936	399.0642934	9.432491193	5.613052877	2.900096991	0.567300553
ARPC1A-205	0	0.587491796	0	0	0	0
ARPC1B-201	13.79844347	31.91339364	9.359653423	1.318946974	16.29949878	3.403803318
ARPC1B-217	29.18683104	0.849764919	0	46.74131264	0.052019677	1.661380191
ARPC2-201	0.28391859	2.412912734	0.157815168	0.656462193	1.001378782	0.445736149
ARPC2-202	0.090853949	0.356691448	19.52659213	1.51166982	61.90341559	0.27014312
ARPC2-209	0.317988821	8.801886017	9.905936697	1.138269307	1.170442732	0.040521468
ARPC2-216	0	7.280701902	0	0.024090356	0	0
ARPC2-217	0.045426974	0	0	0.451694169	0.108374327	0
ARPC3-201	0.988036693	0.188836649	0.685888999	0.457716758	0.437832281	0.27014312
ARPC3-205	0	0.02098185	0	0.084316245	0	1.283179822
ARPC4-201	3.03225054	5.665099462	0.169954796	10.78043417	0.047684704	0.796922205
ARPC4-202	0	0.629455496	0	0.048180711	0	0
ARPC4-203	0	1.070074343	0.910472123	0.144542134	0.879999535	0.108057248
ARPC5-202	11.75422962	13.73262073	168.0428048	0.927478694	6.433100051	2.215173588
ARPC5-204	3.248028668	0.02098185	0.983309893	0.012045178	0	1.269672666
ARPC5L-201	0.056783718	0	0.012139628	0.048180711	0.030344812	0.081042936
ARPC5L-203	0	1.206456367	0	0	0.034679785	0
ARPIN-201	5.405809951	0.02098185	0.430956805	17.507666	0.104039354	0.027014312
ARPP19-201	0.181707898	2.444385509	0.097117026	1.867002567	0.013004919	0.580807709
ARPP19-209	0.511053462	0.755346595	0.097117026	0.355332747	61.4178986	0.081042936
ARPP19-211	0	2.391930884	0	0	0	0
ARRB1-201	4.610837899	5.549699288	8.27315669	134.7313368	8.149749391	153.1171207
ARRB1-202	11.29995988	3.556423551	1.468895025	120.5059818	1.759999071	142.1898315
ARRB2-201	88.49174609	5.33988079	9.220047698	0.487829703	61.43090352	0.108057248
ARRB2-203	1.714868283	0	0.012139628	0.036135534	0.086699462	0.189100184
ARRB2-210	0	3.073841005	2.227621794	5.884069379	1.049063485	0.054028624
ARRB2-216	2.044213847	0	0.060698142	1.294856619	0.979703916	0.027014312
ARRDC1-201	0	0.482582547	8.904417362	0.138519545	0	0
ARRDC2-201	0.204421385	3.073841005	0.048558513	3.083565529	0	0.162085872
ARRDC2-202	2.62340777	1.930330187	3.854331987	0.626349248	0	0.472750461
ARRDC3-201	8.631125132	7.333156526	6.19728025	23.14480924	0.710935585	1.18862973
ARRDC3-204	0.15899441	12.93531044	0.012139628	0	0.030344812	0.337678901
ARRDC3-206	0.045426974	0	0.285281265	0	0	0
ARRDC4-201	0.590550667	5.350371714	6.045534896	0.156587312	0.021674865	1.863987531
ARSA-201	0	0.0419637	2.597880457	0.078293656	0	5.456891034
ARSA-202	0.170351154	0.146872949	0.224583124	0.710665493	0.021674865	0
ARSA-204	0	80.18213924	1.050077848	0.066248478	0.203743735	0.081042936
ARSB-201	0	0.503564397	0	0.355332747	0.034679785	1.918016155
ARSB-202	0.022713487	1.479220415	0	0	0	0
ARSD-202	1.964716642	0	1.50531391	2.282561202	0.008669946	0
ARSD-205	0.295275333	0	0.048558513	0	0	0
ARSE-201	2.430343129	0	1.11077599	0.349310158	0.446502227	10.22491711
ARSG-201	0.215778128	0.157363874	0	0	0	0.567300553
ARSI-201	3.054964027	1.059583418	0	0.018067767	22.50718023	0.526779085
ARSJ-201	5.303599259	0.72387382	0.018209442	0.144542134	0.130049192	0.081042936
ARSK-201	0.022713487	0.031472775	0.012139628	6.925977263	0.05635465	0
ARV1-201	0.329345564	17.79260868	0.546283274	11.44291896	0.047684704	0
ARV1-204	0.068140462	0	0.17602461	0	0	0
ASAH1-201	2.90732636	0.06294555	3.97572827	1.084066006	22.37713104	2.768966985
ASAH1-203	0	0.136382024	0.066767956	0.030112945	0.099704381	0.027014312
ASAH1-206	1.783008744	5.990318135	2.033387741	0.367377924	0.355467793	1.431758539
ASAH1-210	0	0.0419637	0	0	0.017339892	0
ASAH1-214	0.102210692	0.031472775	0.649470114	0.048180711	0.013004919	0
ASAH1-216	0	0.031472775	0	0	0.017339892	0
ASAH1-228	0.034070231	11.95965442	0.625190858	6.149063292	1.799013828	0.027014312
ASAH1-230	1.714868283	0.094418324	0.012139628	0	0.61990115	0
ASAH1-232	0.15899441	0	0	46.59677051	0	0.486257617
ASAH1-242	0	0.02098185	0	0	2.666008444	0
ASAH1-251	5.190031823	24.55925526	0.552353088	0.67452996	0.654580935	0.553793397
ASAH1-254	1.487733411	79.35335617	0.6434003	0	0.515861797	2.215173588
ASAH1-265	0.090853949	0	0	0	0	0
ASAP1-205	3.452450053	0.02098185	0	0	0	3.309253226
ASAP1-214	22.88383834	0	0	1.204517785	0	0
ASAP3-201	0.136280923	0.493073472	0.012139628	0.180677668	0.034679785	1.296686978
ASAP3-202	14.9000476	0	1.347498742	0	0.030344812	1.458772851
ASAP3-209	0.829042282	0.209818499	2.330808635	0.072271067	2.648668552	0.054028624
ASAP3-211	1.29466877	0	0	0	0	0
ASB1-201	1.805722232	8.864831566	0	0.584191126	0	10.48155307
ASB13-201	0.068140462	0.02098185	0.054628327	0.042158122	0.008669946	0.094550092
ASB2-201	0.12492418	0	0	0.608281481	0	0
ASB3-201	8.142785157	0.167854799	2.124434953	0	0.177733896	2.147637808
ASB3-202	0.090853949	80.18213924	1.298940229	0.289084268	1.937732967	0.418721837
ASB3-204	0.533766949	0	0.157815168	0	0	0
ASB6-201	0.022713487	0.356691448	0	0.036135534	0.104039354	0
ASB7-201	0.442913	0	0	0	0	0.189100184
ASB8-201	0.829042282	0.566509946	9.790610228	0.162609901	0.021674865	0.121564404
ASB8-205	6.8254029	0	0	0	0	0
ASB9-202	0.579193923	80.18213924	0.133535911	0.289084268	0	0
ASB9-203	0.704118103	0	0	0.012045178	0	0.040521468
ASB9-209	0.136280923	2.003766662	0	0.012045178	0	0
ASCC1-202	0.045426974	1.059583418	8.145690593	0	0.117044273	0.121564404
ASCC2-201	7.052537772	0.02098185	22.12447259	0.102384012	0.091034435	0.20260734
ASCC2-202	0.068140462	0	1.056147663	0	0	0
ASCC2-223	5.542090874	30.5076097	23.40520337	1.505647231	8.518222103	0
ASCC3-204	0.613264154	80.18213924	0.285281265	11.5814385	0.052019677	0.027014312
ASCC3-206	2.543910565	0	0	0	0	0
ASCC3-207	0.068140462	0.146872949	2.276180307	1.385195453	0.676255801	2.30972368
ASCL2-201	0.068140462	3.462005227	0	3.992976457	0	0
ASF1A-201	7.802082849	65.69417191	1.050077848	1.463489109	0.065024596	3.606410658
ASF1B-201	0.408842769	0	0.163884982	0	1.079408297	366.0574354
ASGR1-208	0.113567436	0	0	0	0	0
ASH1L-201	8.12007167	10.6902525	1.559942237	3.149814007	1.807683774	0
ASH1L-202	0.352059051	0	0.667679557	0.012045178	3.875465934	0.06753578
ASH2L-201	0.760901821	0.0419637	0.163884982	0	0.173398923	0.148578716
ASH2L-202	0.442913	0.06294555	0	0	0.082364489	0
ASH2L-203	4.531340694	0.514055322	0	0.367377924	0	0.324171745
ASIC2-201	0	5.434299114	0	0	0	0
ASL-201	0	1.154001742	0.376328477	0.638394426	0.143054112	0
ASL-203	7.574947978	0	0.060698142	2.884820095	0.151724058	0
ASL-205	9.41474044	0.136382024	2.191202909	4.456715804	129.7544142	1.945030467
ASMTL-201	0.102210692	0.388164222	1.705617777	0.078293656	0.242758492	0.027014312
ASNA1-201	0.022713487	0	0.012139628	0.012045178	0.147389085	0.040521468
ASNS-202	1.101604129	12.48420067	0.139605726	1.860979978	0.008669946	0.054028624
ASNS-205	2.646121258	0	0	0	0	0
ASNS-206	22.35007139	0	0	0	0	0
ASNSD1-201	0.681404616	0	0	11.72598064	0.2254186	3.741482219
ASNSD1-202	0.068140462	0.157363874	0	5.576917344	0	0
ASPA-201	0	0.052454625	0	0	0	0
ASPG-206	0.034070231	0	0	1.108156362	0	0.864457986
ASPH-201	0.045426974	2.465367359	0.509864389	1.439398753	0.381477631	0.391707525
ASPH-203	1.851149206	18.24371845	10.01519335	17.41130458	1.157437812	3.552382034
ASPH-205	0	1.437256715	6.743563524	1.794731499	0.524531743	0.27014312
ASPH-208	0.022713487	0	0.133535911	0.042158122	22.36846109	0
ASPH-211	0.034070231	0.02098185	137.9790153	2.794481261	0	0
ASPH-213	0.56783718	0	0	0	0	0
ASPH-214	0.408842769	0	0	0	0	0
ASPH-230	0.045426974	0	0	0.156587312	0	0
ASPHD1-201	4.349632797	0.094418324	0.024279257	0	0.216748654	0
ASPHD2-201	0.147637667	0.052454625	0	0	0.026009838	0
ASPN-201	0.715474846	0	0	0	0	0
ASPN-202	2.066927334	0.76583752	0.746587141	0.048180711	1.790343882	14.15549951
ASPSCR1-202	0	0.125891099	0.018209442	0.030112945	0.866994616	0.040521468
ASRGL1-201	0.397486026	0	10.99243343	3.131746241	0.026009838	0.094550092
ASRGL1-202	0	0.073436475	0.261002009	0.042158122	149.5609062	0
ASRGL1-209	0	0.146872949	0.012139628	0.012045178	0	0.175593028
ASS1-201	0	0.188836649	16.24282267	0.662484782	2.960786614	0.06753578
ASS1-202	0	0.052454625	0	0	0	0
ASTE1-201	1.16974459	0.335709598	0.874053238	0.704642904	0	0.324171745
ATAD1-201	2.169138027	1.248420067	0.091047212	0.120451778	0	2.2421879
ATAD2-201	0.408842769	0.02098185	0	0.012045178	0	0
ATAD2-203	1.237885052	0	0	0	0	0
ATAD2B-201	0.170351154	0.241291273	2.233691608	2.01756729	2.132806755	7.861164806
ATAD2B-203	0.079497205	0	0	0	0	0
ATAD2B-204	0.090853949	0	0	0	0	0.432228993
ATAD2B-208	0.340702308	0	0	0	0	0
ATAD3A-203	12.21985611	0	0.078907584	0.740778438	0.130049192	0
ATAD3B-201	2.248635232	0	0	0	0.138719139	0.027014312
ATAD3B-203	0.034070231	0	0.042488699	2.029612467	0	0
ATAD5-202	4.36098954	0	2.00303867	0.102384012	0	0
ATAT1-201	0.976679949	0	0	0	0	0
ATAT1-203	0	0.0419637	0	156.5451539	0.017339892	0
ATAT1-205	0	0.115400174	0.115326469	0.036135534	0	0
ATAT1-206	0.181707898	0.052454625	0.097117026	0	0	0.783415049
ATAT1-209	6.779975926	0	0	0	0	0
ATE1-204	0.794972052	0	0	0	0	0
ATF1-201	13.49181139	0.335709598	14.77392765	33.36514264	22.7542737	1.580337255
ATF1-203	0	0.346200523	0	0	0.147389085	0
ATF2-201	2.759688693	0.482582547	0.24886238	2.878797506	0.030344812	0.959008078
ATF2-202	1.907932924	2.003766662	0	0	0	0.445736149
ATF3-202	0	6.147682009	0.455236061	0.295106857	7.287089748	73.37087152
ATF3-206	0	0.02098185	0	0	0	0
ATF3-208	0	0.0419637	0.382398292	0	0.069359569	0
ATF3-209	0	0.02098185	0	0	0	0
ATF3-210	0.102210692	5.476262814	32.18822445	14.97215607	0	0.769907893
ATF4-201	0.681404616	4.941225642	0.916541937	7.89561408	0.047684704	0.13507156
ATF4-202	0.170351154	2.801076956	0.097117026	7.154835642	0.008669946	0.378200369
ATF5-201	2.816472411	1.835911863	0.133535911	11.26224129	0.897339428	20.34177697
ATF5-202	0.772258564	0.06294555	0.764796583	6.149063292	2.219506217	0.486257617
ATF6-201	17.31903398	2.748622332	5.116853331	7.172903409	0.671920827	18.3967465
ATF6B-210	1.226528308	0.209818499	1.086496733	117.5067325	0	0.027014312
ATF7-201	0	0.618964571	0.382398292	2.372900036	0	0.054028624
ATF7IP-201	0	0.083927399	0.066767956	0.036135534	0.138719139	0.648343489
ATF7IP-209	0.295275333	0	0.097117026	0.030112945	0.303448116	0.351186057
ATF7IP-210	2.100997565	13.36543836	0	0.271016502	0	0.216114496
ATF7IP-213	0.079497205	0	0.261002009	0	0	0
ATF7IP-214	1.16974459	0.0419637	0.443096433	1.933251045	0	0.13507156
ATF7IP-216	3.702298412	0	0	0	0	0
ATF7IP-221	0.56783718	0	0	0	0	0
ATF7IP-222	0	5.644117613	0	0	0	0
ATF7IP-223	1.998786873	0	0.218513309	0.517942647	0.229753573	0.108057248
ATF7IP2-209	0.034070231	4.322261071	0	0.156587312	1.812018748	0.040521468
ATG10-201	0.511053462	0	0.133535911	0.89736575	2.947781695	0
ATG101-201	45.96074133	0	0.224583124	1.764618555	0.095369408	0.459243305
ATG12-204	0.181707898	0	0	0	0	0
ATG12-208	23.32675134	3.913114999	3.314118527	4.444670626	30.45318589	5.591962594
ATG13-203	0.454269744	0.503564397	0.339909593	0.903388339	0.008669946	0.20260734
ATG13-216	1.771652001	0	3.277699642	0.150564723	0	10.83273913
ATG16L1-205	0.022713487	0.514055322	0.376328477	0.012045178	1.54758539	0.162085872
ATG16L1-206	0.329345564	0.241291273	0.018209442	0.078293656	0.147389085	0.243128808
ATG16L1-213	0.204421385	0	0	0.415558636	0	0
ATG16L1-214	0.068140462	0	0	0	0	0
ATG16L1-215	0	1.395293016	0	0.060225889	0	0
ATG16L2-201	0.420199513	0.356691448	0.315630336	0.216813201	0.719605531	0.175593028
ATG16L2-203	0	0.68191012	0	0.012045178	0	0
ATG16L2-213	0.022713487	0	1.050077848	6.257469892	0	0
ATG16L2-214	0	0.02098185	0.291351079	0.018067767	0.008669946	0.040521468
ATG16L2-215	0	0.052454625	0	0.036135534	0	0.459243305
ATG16L2-220	1.215171565	0	0	0	0	0
ATG2A-202	1.01075018	0.419636997	0.218513309	4.697619361	1.040393539	1.25616551
ATG2B-202	0	0.02098185	0	0	0	0
ATG3-201	3.622801207	0.052454625	0.904402309	0.373400513	0.333792927	0.243128808
ATG3-202	0	0.241291273	0.024279257	0	0	0.216114496
ATG4A-202	0.12492418	0	0	0.012045178	0	0
ATG4A-203	1.442306437	5.864427036	2.646438971	0.048180711	0.052019677	1.647873035
ATG4A-204	0.090853949	0.02098185	0	0	0	0.094550092
ATG4B-201	0.942609718	0	0	1.764618555	0	0
ATG4B-205	0.102210692	6.493882532	10.53112755	0.012045178	0.182068869	0.20260734
ATG4B-213	0.068140462	0	0	0	0	0
ATG4B-217	0.079497205	0	117.8940003	3.264243197	0	0
ATG4B-220	14.30949693	0.251782198	0.218513309	0.277039091	0	1.32370129
ATG4B-224	0.056783718	0	0	3.372649798	0	0
ATG4C-201	0.079497205	0	117.9729079	2.661984305	0.1127093	1.404744226
ATG4C-203	0.863112513	0.199327574	0.752656955	0.162609901	0.299113143	0.189100184
ATG4D-201	2.237278488	0.0419637	0.084977398	0.060225889	0.1127093	0
ATG4D-204	0.045426974	0	0.667679557	8.269014593	0	2.971574325
ATG4D-208	0.136280923	0	0	2.427103336	0.017339892	0
ATG4D-210	1.669441308	0	0	0	0	0
ATG5-201	0.15899441	0.293745898	2.828533395	0	1.638619824	0
ATG5-203	0	0.02098185	0	0	0	0
ATG5-204	7.450023798	1.53167504	5.298947755	0.542033003	0.164728977	1.040051014
ATG5-205	0	0.115400174	0	0	0	0
ATG5-208	29.74331147	0.272764048	0.327769964	1.758595966	0.039014758	0
ATG7-201	0.045426974	10.21816088	0	37.02085412	0.754285316	1.418251382
ATG9A-201	0.068140462	0.02098185	0.018209442	0.018067767	0	0
ATG9A-202	0.056783718	2.25554886	0	0.012045178	0.008669946	0
ATG9A-204	4.713048592	4.374715696	0.236722752	3.378672387	150.241497	8.11780077
ATG9A-205	0	1.48971134	0	0	0.060689623	0.850950829
ATG9A-220	0.034070231	0	0	0.331242391	22.83230321	0.189100184
ATG9B-201	0	0.083927399	0	0	0	0
ATIC-201	0.817685539	2.570276608	1.177543946	116.8562929	0.095369408	1.094079638
ATIC-205	4.315562566	0.472091622	0.309560522	116.6876604	0.346797846	0
ATIC-207	0	4.720916219	0.151745354	0.024090356	0	0.06753578
ATL1-202	5.803295977	10.86859823	0.042488699	0.174655079	0.511526823	0.162085872
ATL2-201	4.849329515	0.157363874	1.9726896	3.390717564	0.065024596	0.027014312
ATL2-202	2.612051027	0	0.103186841	0.379423102	0	0
ATL2-203	0	1.710020764	0	0	0	0
ATL2-206	0	0.74485567	0	0	0	0
ATL3-201	44.45029443	0.083927399	3.210931687	4.360354381	4.733790604	3.16067451
ATM-204	0	2.601749383	0	0	0	0
ATM-212	0	3.241695803	0	0	0.771625208	0
ATMIN-202	1.828435719	0	0	0	0	0
ATMIN-206	1.680798052	0.398655147	9.147209928	1.059975651	0	0
ATN1-201	3.429736566	15.70491462	0.345979407	14.54455225	11.42698904	23.90766616
ATOH8-201	0.715474846	7.448556701	3.611539421	0.44567158	13.19565806	2.120623496
ATOX1-201	0.408842769	0.556019021	0.485585132	0.770891382	0	0.027014312
ATOX1-206	1.16974459	0.02098185	0	0	0	0
ATP10B-201	1.783008744	0	0	0	0	0
ATP10D-201	5.133248105	0.157363874	0	0.271016502	0	0.027014312
ATP10D-202	0.215778128	0	0	0	0	0
ATP10D-203	0	0.094418324	0	0	0	0
ATP10D-204	0	0.104909249	0	0	0	0
ATP10D-206	0.261205103	0	0.07283777	0	0	0.216114496
ATP11A-208	0.670047872	0.608473646	0	0.012045178	0	0
ATP11B-209	0.511053462	0	0	0	0	0
ATP11C-201	22.88383834	0	0	0	0	0
ATP13A1-202	24.25800432	1.174983592	7.01670516	0.072271067	0.364137739	0.13507156
ATP13A1-214	22.11157978	0	0.443096433	0.012045178	22.43348569	0
ATP13A2-201	16.80798052	0.06294555	2.846742838	5.613052877	0.5635465	72.24977757
ATP13A2-203	4.656264874	0	1.335359114	0	0	0.06753578
ATP13A3-201	0.079497205	0	0	0	0	0
ATP13A4-201	0.022713487	1.615602439	1.511383724	0.891343161	22.42915072	0
ATP13A4-202	0.885826	1.678547989	1.062217477	0.367377924	0.134384165	0.094550092
ATP13A4-204	0	0.125891099	0.588771973	0.030112945	0	0
ATP13A4-207	1.783008744	0.545528096	3.338397784	4.017066812	0.026009838	0.526779085
ATP13A4-211	0.022713487	30.97970132	1.098636362	0	0.021674865	0.027014312
ATP1A1-201	0	0.597982721	0.054628327	0.198745435	1.335171709	1.202136886
ATP1A1-208	0.783615308	0.944183244	0	0.018067767	1.339506682	0.472750461
ATP1A1-211	7.279672644	9.232013939	48.71632839	170.9331188	4.417337569	12.29151198
ATP1B1-201	52.55900936	10.67976158	3.235210943	4.071270113	68.21513639	49.46320536
ATP1B2-201	13.19653606	0.052454625	0	0.018067767	0.008669946	1.904508999
ATP1B3-201	3.089034258	89.39317133	2.725346555	56.25700314	0.199408762	1.877494687
ATP1B3-208	0	0.230800348	0.024279257	1.463489109	0	0
ATP2A2-202	0	0.209818499	0	6.293605426	0.021674865	3.957596715
ATP2A2-204	1.317382257	0.094418324	0.060698142	0.132496956	0.05635465	0.297157433
ATP2A2-207	103.0624481	5.602153913	1.329289299	2.354832269	0.017339892	1.553322943
ATP2A3-205	0	1.154001742	0.17602461	0.11442919	0.052019677	0.216114496
ATP2B1-201	14.16185926	0.073436475	0.352049221	0.596236304	0.021674865	0
ATP2B1-203	4.951540207	0.440618847	0.491654946	2.354832269	0	1.809958907
ATP2B1-204	1.771652001	5.728045012	1.869502759	0.084316245	0	1.877494687
ATP2B1-209	0.28391859	0	0	0	0	0
ATP2B4-203	1.998786873	58.43445186	0.843704167	3.499124165	0.078029515	6.118741679
ATP2C1-207	0.317988821	0	0.024279257	0	0	0
ATP2C1-208	0.681404616	0.451109772	1.414266698	0.024090356	0.017339892	0.094550092
ATP2C1-210	0	0.083927399	0.030349071	0	0.039014758	0.094550092
ATP2C1-211	0.295275333	0	0.449166247	0	0	0
ATP2C1-218	2.793758924	0.02098185	0	0.16863249	0.589556339	0.027014312
ATP2C1-221	1.601300847	0.083927399	0	0.012045178	0	0
ATP2C1-222	5.235458797	0.0419637	14.90139374	0.012045178	0	0.526779085
ATP2C2-201	4.826616028	1.070074343	0.042488699	2.445171103	0.017339892	2.877024233
ATP2C2-202	0.022713487	0	0	0	0	0
ATP2C2-203	1.16974459	0	0	0.012045178	0	1.337208446
ATP2C2-207	0.068140462	0	0	0	0	0
ATP5A1-202	0	41.5335718	0.230652938	1.240653318	1.499900686	0.391707525
ATP5A1-211	2.532553822	1.856893713	1.074357105	4.528986871	4.014185072	1.404744226
ATP5A1-220	0.545123693	0	0	0	0	0
ATP5B-201	0.545123693	11.24627153	2.270110493	2.710165016	0.528866716	4.160204055
ATP5C1-201	0	0.514055322	0.588771973	0.024090356	0.013004919	0.040521468
ATP5C1-210	0.476983231	0	0	0.457716758	0	0
ATP5D-202	0.147637667	0.167854799	0	0.042158122	0	0
ATP5D-205	0	0.104909249	0.534143645	0	0.63290607	0
ATP5E-201	0	0.02098185	0	0	0.125714219	0
ATP5E-202	0	0.230800348	3.028837262	0	0.017339892	0
ATP5F1-201	0.113567436	0	0.024279257	0.042158122	0	0
ATP5F1-202	6.121284797	18.17028198	34.66470863	1.192472607	5.886893443	6.550970672
ATP5F1-205	0.136280923	0	0	1.168382251	0	0.121564404
ATP5G1-201	0.022713487	0	0.012139628	0.258971324	0.008669946	0
ATP5G2-203	0.988036693	0.272764048	0	0.192722846	0	0
ATP5G2-209	0.068140462	0.251782198	0.115326469	0.018067767	0.099704381	0.027014312
ATP5G3-201	0.476983231	0.02098185	0.012139628	0.144542134	154.3033668	4.227739835
ATP5G3-202	0	0.083927399	0	0	0	0
ATP5G3-205	0	4.301279221	0.012139628	0	0.082364489	0
ATP5H-201	1.476376667	0	0.024279257	0	0.320788008	0.175593028
ATP5I-201	0	0.398655147	0	0.409536047	0	0.904979454
ATP5J-201	0.397486026	0.545528096	0.012139628	0.018067767	0.242758492	1.904508999
ATP5J-202	0.272561846	0	117.8940003	0	0	0
ATP5J-204	1.124317616	0.0419637	0.030349071	0.048180711	0.008669946	0
ATP5J2-203	0	0.535037171	0	0	0.099704381	0
ATP5J2-208	0.295275333	0.167854799	0	33.64820432	0	0.121564404
ATP5L-201	0	0.839273994	2.743555997	0.024090356	0.030344812	0.027014312
ATP5O-201	1.601300847	0.0419637	0.637330486	0	0	0.256635964
ATP5SL-201	0.272561846	0.073436475	0.012139628	1.270766263	0	0.175593028
ATP5SL-204	0.601907411	0	0	0.307152035	0	0
ATP5SL-208	0	5.95884536	0.17602461	0.012045178	0.39448255	0.391707525
ATP6AP1-201	0.181707898	1.888366487	6.931727762	0.246926146	0	0.027014312
ATP6AP1-207	0.045426974	0	0	0	0	0
ATP6AP1-209	15.51331175	3.923605924	1.092566547	2.824594205	6.186006586	5.456891034
ATP6AP1-210	11.60659195	0	2.191202909	0	0	0.229621652
ATP6AP2-202	0.022713487	0.06294555	0.230652938	0	0	0
ATP6AP2-207	0.022713487	0	0	0	0	0
ATP6AP2-213	2.884612873	6.997446929	0.588771973	2.499374404	0.372807685	0.216114496
ATP6AP2-214	0.045426974	0.639946421	0	0.710665493	120.1567838	0.027014312
[truncated: 34,095 more rows]
