# Supplementary material for: TAGET: a toolkit for analyzing full-length transcripts from long-read sequencing
Source: Nat Commun. 2023 Sep 23;14:5935. doi: 10.1038/s41467-023-41649-0 (PMC10518008; doi:10.1038/s41467-023-41649-0)
Supplement: Supplementary file 20 — Supplementary Data 17 [file 41467_2023_41649_MOESM20_ESM.txt]

Isoform	OS-1-C	OS-1-N	OS-2-C	OS-2-N
A2M-201	299.17	90.05	303.67	81.72
AAAS-201	10.04	0	12.9	0.97
AAAS-202	0	0	5.86	0
AAGAB-201	26.1	5.72	11.72	8.76
AAK1-212	0	0	2.34	0
AAMDC-202	0	2.86	0	1.46
AAMDC-206	0	2.14	0	0.97
AAMDC-209	0	0	2.34	0
AAMP-208	6.02	0	2.34	0
AAMP-209	0	0	2.34	0
AAR2-201	30.12	13.58	31.66	11.67
AAR2-202	0	0	3.52	0.97
AARS-201	44.17	24.3	59.8	23.83
AARSD1-202	0	6.43	18.76	1.95
AASDH-201	4.02	0	0	0
AASDHPPT-201	24.09	10.72	18.76	15.08
AASS-203	0	0	7.03	0
AATF-208	28.11	4.29	30.48	6.81
ABCA1-202	0	0	0	0.97
ABCA8-208	0	0	0	0.97
ABCB6-201	0	2.86	2.34	1.46
ABCB8-202	10.04	0	10.55	2.43
ABCC4-201	0	0	4.69	0
ABCC5-203	0	1.43	2.34	3.4
ABCC5-209	0	2.86	0	0.97
ABCD4-201	0	3.57	0	0.97
ABCE1-201	16.06	3.57	21.1	5.35
ABCF1-201	18.07	7.15	18.76	8.76
ABCF2-201	0	2.86	0	0.97
ABCF3-203	30.12	37.88	31.66	34.53
ABHD10-201	8.03	2.14	11.72	2.92
ABHD14A-201	0	0	2.34	0
ABHD16A-201	26.1	17.87	25.79	19.46
ABHD2-201	0	0	0	0.97
ABHD4-203	6.02	2.14	4.69	0.97
ABI1-207	0	2.86	0	1.95
ABI3BP-201	6.02	0	7.03	0
ABL1-201	0	0	0	0.97
ABLIM3-203	0	0	0	1.95
ABR-201	4.02	0	2.34	0
ABRA-201	0	60.75	0	45.24
ABT1-201	10.04	0	11.72	2.92
ABTB1-201	4.02	5.72	0	7.3
ABTB1-202	0	0	0	4.86
ABTB2-201	0	0	4.69	0
AC003002.1-201	0	0	3.52	0.97
AC015813.2-201	0	0	0	0.97
AC020915.1-201	0	0	4.69	0
AC069544.2-201	8.03	0	2.34	0
AC083902.2-201	0	0	0	0.97
AC091959.3-201	4.02	0	0	0
AC104831.1-201	0	62.9	0	31.13
AC133555.5-201	0	0	3.52	0
ACAA2-201	4.02	14.29	9.38	10.7
ACACB-201	0	0	0	0.97
ACACB-209	0	0	0	0.97
ACAD10-201	0	2.14	3.52	2.92
ACAD11-208	12.05	0	17.59	0
ACAD8-201	0	0	0	1.95
ACAD9-201	0	3.57	9.38	6.81
ACADM-202	34.13	38.59	22.28	37.45
ACADSB-201	0	5	0	5.35
ACAP1-201	0	1.43	0	0
ACAT1-201	6.02	30.02	3.52	26.75
ACAT2-201	12.05	0	12.9	0
ACBD3-201	0	0	2.34	0
ACBD5-204	0	8.58	0	4.38
ACBD5-205	4.02	1.43	4.69	2.92
ACBD6-201	0	0	3.52	0
ACBD7-201	6.02	0	0	0
ACER2-201	0	0	2.34	0
ACIN1-202	0	0	3.52	0
ACIN1-205	4.02	0	7.03	0.97
ACIN1-213	0	0	4.69	0
ACKR3-201	30.12	7.15	23.45	4.86
ACKR3-202	0	0	3.52	0
ACO1-201	4.02	2.14	8.21	6.32
ACO2-201	44.17	145.8	48.07	73.93
ACOT11-201	0	0	0	0.97
ACOT13-201	0	0	2.34	1.95
ACOT8-201	0	1.43	0	0
ACOT9-201	0	1.43	0	0
ACOT9-204	6.02	0	0	0
ACOX1-201	0	2.86	0	2.43
ACOX2-201	4.02	7.15	2.34	3.89
ACOX2-202	0	1.43	0	0
ACOX3-203	0	1.43	2.34	0
ACP1-201	40.16	3.57	24.62	3.4
ACP1-209	0	2.86	0	0.97
ACP2-201	0	0	0	1.95
ACSF2-201	0	0	0	0.97
ACSL1-201	0	35.74	0	23.35
ACSL1-202	0	0	0	0.97
ACSL1-210	0	0	0	2.43
ACSL4-202	0	0	2.34	0
ACSS1-201	0	0	2.34	0
ACSS2-201	0	2.86	0	5.84
ACTA1-202	0	14801.84	2.34	18024.71
ACTA2-201	24.09	11.44	24.62	4.38
ACTB-201	164.64	4.29	162.98	9.24
ACTB-204	0	0	0	0.97
ACTG1-205	0	0	0	2.92
ACTG2-201	4.02	0	0	0
ACTL6A-202	12.05	1.43	16.41	0
ACTL6A-203	6.02	0	0	0
ACTN1-201	0	0	5.86	0
ACTN2-201	0	66.47	0	100.69
ACTN3-203	0	2.14	0	35.02
ACTN4-201	34.13	1.43	45.73	9.24
ACTR1A-201	30.12	51.46	28.14	29.67
ACTR1B-201	0	2.14	0	2.92
ACTR2-201	106.42	6.43	116.08	9.24
ACTR2-202	0	11.44	0	8.76
ACTR3-201	54.21	4.29	45.73	6.81
ACTR5-201	4.02	0	0	0
ACTR6-201	6.02	0	2.34	0
ACTR8-201	0	0	0	0.97
ACVR1B-201	4.02	2.86	2.34	0.97
ACYP2-202	0	7.15	0	2.43
ACYP2-206	0	1.43	0	0
ADAL-204	0	0	0	0.97
ADAM10-201	8.03	0	5.86	0.97
ADAM10-212	0	0	0	0.97
ADAM12-202	6.02	0	18.76	0
ADAM17-201	8.03	0	9.38	0.97
ADAM9-207	0	0	2.34	0
ADAM9-209	36.14	2.86	44.55	3.4
ADAMTS1-201	0	0	0	1.95
ADAMTS4-202	8.03	0	0	0
ADAMTS5-201	0	0	0	0.97
ADAR-201	6.02	0	8.21	0
ADARB2-203	0	0	2.34	0
ADAT1-201	0	0	8.21	0
ADCK1-201	0	0	2.34	0
ADCY1-201	0	0	2.34	0
ADCY2-201	0	4.29	0	5.35
ADD1-201	0	0	4.69	2.43
ADD1-206	0	0	2.34	2.92
ADD3-201	14.05	0	17.59	1.95
ADD3-203	10.04	0	5.86	0
ADGRA3-202	0	1.43	0	0
ADGRE5-201	0	0	4.69	0
ADGRE5-202	4.02	0	0	0
ADGRE5-203	6.02	2.14	10.55	0.97
ADGRF5-202	0	2.86	0	5.35
ADGRL2-218	0	0	2.34	0
ADGRL4-201	0	0	0	0.97
ADH1C-204	0	0	0	1.95
ADH5-201	4.02	2.86	10.55	2.43
ADHFE1-201	0	1.43	0	2.43
ADHFE1-203	0	14.29	0	8.76
ADHFE1-207	0	0	0	0.97
ADHFE1-216	0	0	0	1.46
ADIPOQ-201	0	0	0	0.97
ADIPOR1-201	0	0	0	4.38
ADK-201	4.02	5	15.24	2.92
ADK-202	4.02	0	0	0
ADPRH-201	0	0	0	0.97
ADPRM-201	0	0	0	0.97
ADPRM-202	0	5	4.69	3.4
ADSL-202	0	4.29	0	2.43
ADSSL1-201	0	2.86	0	1.46
AEN-201	18.07	1.43	18.76	4.86
AFAP1L1-201	0	0	0	0.97
AFAP1L2-201	0	1.43	0	0
AFF2-202	0	0	2.34	0
AFG3L2-201	0	5	0	7.3
AFTPH-202	0	0	3.52	0
AGA-201	0	0	0	0.97
AGAP3-205	0	0	2.34	0
AGK-201	26.1	0	15.24	0
AGL-201	0	5.72	0	3.4
AGL-203	0	2.14	0	2.92
AGO2-201	0	0	2.34	0
AGO3-203	0	0	2.34	0
AGPAT1-203	16.06	19.3	25.79	20.92
AGPAT1-206	0	1.43	0	0.97
AGPAT5-201	10.04	1.43	5.86	0
AGPS-201	0	1.43	0	0
AGT-201	12.05	10.01	9.38	11.19
AGTRAP-201	12.05	0	9.38	0
AHCY-201	24.09	7.15	24.62	0.97
AHCYL1-201	0	7.15	0	6.81
AHCYL1-202	0	5.72	5.86	0
AHNAK2-201	0	0	2.34	0
AHSA1-201	26.1	7.15	7.03	11.19
AIDA-201	0	0	3.52	1.46
AIFM1-201	16.06	12.15	8.21	11.67
AIMP1-202	24.09	0	8.21	7.3
AIMP2-201	6.02	12.15	12.9	12.16
AIP-201	10.04	0	3.52	0.97
AK1-203	10.04	161.53	2.34	200.4
AK2-202	58.23	6.43	52.76	3.4
AK2-204	0	0	2.34	0
AK2-212	0	0	5.86	0
AK3-202	0	0	0	3.4
AK6-202	0	1.43	9.38	0.97
AKAP1-202	0	0	0	0.97
AKAP12-202	0	0	2.34	0
AKAP13-203	14.05	0	9.38	0
AKAP13-211	8.03	0	7.03	0
AKAP2-206	0	0	4.69	0
AKAP6-201	0	5.72	0	2.43
AKAP6-210	0	1.43	0	0
AKAP8-201	0	0	0	2.92
AKIP1-201	0	1.43	0	0
AKIP1-203	0	0	2.34	0.97
AKR1A1-202	10.04	0	8.21	0
AKR1A1-214	0	0	3.52	0
AKR1B1-201	28.11	36.45	25.79	30.64
AKR1B1-205	0	2.14	3.52	0
AKR1C2-201	0	20.73	0	16.05
AKR1C2-202	0	2.86	0	4.38
AKR1C3-201	0	16.44	0	12.65
AKTIP-202	0	2.14	2.34	6.32
AL161911.1-201	4.02	0	0	0
ALAD-201	14.05	10.01	11.72	14.11
ALAD-208	0	0	8.21	0.97
ALAS1-201	0	0	2.34	0.97
ALAS1-204	16.06	15.01	21.1	12.16
ALAS1-205	0	1.43	0	2.43
ALAS2-201	0	0	0	0.97
ALB-201	0	0	4.69	0
ALDH1A1-201	4.02	7.15	7.03	6.32
ALDH1A2-201	6.02	0	8.21	0
ALDH1B1-201	46.18	24.3	30.48	22.86
ALDH1B1-202	0	0	0	1.46
ALDH1L1-203	0	12.15	0	10.21
ALDH3A2-202	4.02	0	0	1.95
ALDH6A1-202	10.04	8.58	9.38	7.78
ALDH9A1-201	10.04	1.43	5.86	9.73
ALDOA-202	0	1.43	0	1.46
ALDOA-204	4.02	1670.3	4.69	1245.68
ALDOA-225	0	3.57	0	1.95
ALDOA-228	0	0	0	0.97
ALDOC-201	8.03	0	4.69	0
ALG11-202	6.02	2.14	23.45	5.84
ALG11-203	4.02	0	0	0
ALG12-201	4.02	2.14	8.21	2.43
ALG14-201	0	0	2.34	0
ALG5-201	14.05	2.14	9.38	0
ALG6-202	6.02	0	2.34	0
ALG8-201	4.02	0	3.52	0
ALKBH1-201	4.02	0	3.52	0.97
ALKBH2-202	4.02	0	2.34	0
ALKBH3-201	0	0	0	1.95
ALKBH5-201	0	9.29	7.03	9.24
ALPK2-201	0	10.01	0	6.81
ALPK3-201	0	4.29	0	18.97
ALS2-201	4.02	0	0	0.97
ALS2CL-201	0	0	0	0.97
ALX1-201	6.02	0	0	0
ALYREF-202	4.02	0	4.69	0
AMD1-204	8.03	1.43	9.38	0.97
AMFR-201	0	4.29	2.34	6.81
AMIGO2-201	0	0	2.34	0
AMOTL1-202	4.02	2.86	7.03	0.97
AMOTL1-203	4.02	1.43	15.24	0
AMPD2-202	14.05	0	11.72	1.46
AMPD3-202	0	2.86	0	1.95
AMPH-201	0	0	3.52	0
AMZ2-203	10.04	5.72	4.69	4.38
ANAPC1-201	0	1.43	0	0.97
ANAPC1-202	4.02	0	0	0
ANAPC10-201	0	1.43	0	0
ANAPC11-206	0	0	0	1.46
ANAPC13-201	14.05	4.29	9.38	3.4
ANAPC13-204	4.02	0	5.86	0.97
ANAPC16-201	8.03	0	2.34	0.97
ANAPC16-205	0	4.29	2.34	4.86
ANAPC5-201	48.19	39.31	41.04	39.89
ANAPC5-205	10.04	0	10.55	0.97
ANAPC5-218	20.08	7.15	39.86	8.76
ANAPC7-203	14.05	4.29	11.72	2.43
ANGEL1-201	4.02	1.43	0	1.46
ANGEL2-202	0	0	0	0.97
ANGPTL1-201	0	1.43	8.21	1.95
ANGPTL2-202	4.02	6.43	22.28	17.02
ANK1-202	0	0	0	0.97
ANK1-203	0	39.31	0	27.73
ANK1-206	0	0	0	0.97
ANK1-212	0	13.58	0	6.32
ANK2-211	0	2.14	0	0
ANK3-212	0	1.43	0	0
ANKH-201	0	2.86	0	3.4
ANKHD1-203	0	0	2.34	0
ANKIB1-201	4.02	0	0	0
ANKMY1-208	0	0	2.34	0
ANKMY2-201	14.05	6.43	7.03	2.43
ANKRA2-201	0	0	2.34	0
ANKRD1-201	0	12.15	0	7.3
ANKRD12-201	0	7.86	0	9.73
ANKRD13A-201	0	0	2.34	0
ANKRD13C-202	4.02	0	2.34	2.43
ANKRD17-201	4.02	0	2.34	0
ANKRD17-203	0	0	0	0.97
ANKRD23-205	0	1.43	0	0.97
ANKRD27-201	0	0	0	2.43
ANKRD40-201	4.02	3.57	0	2.92
ANKRD44-201	0	0	2.34	1.95
ANKRD49-210	0	0	3.52	0
ANKRD50-201	8.03	0	2.34	0
ANKZF1-201	0	2.86	5.86	1.95
ANLN-201	40.16	0	37.52	0
ANLN-202	0	0	8.21	0
ANO5-201	0	1.43	0	0.97
ANO6-205	0	2.14	0	0
ANP32A-203	52.2	8.58	85.59	11.67
ANP32B-201	4.02	0	4.69	0
ANP32E-208	38.15	2.14	29.31	3.4
ANPEP-201	8.03	0	2.34	0
ANTXR1-201	18.07	0	28.14	0
ANTXR1-203	4.02	0	2.34	0
ANXA1-201	44.17	1.43	31.66	0.97
ANXA11-203	0	0	0	0.97
ANXA2-203	24.09	3.57	30.48	0.97
ANXA2-204	283.1	18.58	254.43	10.7
ANXA3-201	4.02	1.43	0	0
ANXA4-201	0	0	5.86	0
ANXA5-201	148.58	12.86	158.29	10.7
ANXA6-201	90.35	77.9	106.7	60.8
ANXA6-215	0	0	0	1.46
ANXA7-201	0	62.9	0	49.61
ANXA7-202	22.09	2.86	24.62	2.43
ANXA8-205	0	0	2.34	0
AOAH-211	0	1.43	0	0
AOC3-201	0	0	0	0.97
AOX1-202	0	1.43	0	0
AP1B1-208	6.02	0	12.9	3.4
AP1G1-201	0	0	2.34	0
AP2B1-211	8.03	6.43	8.21	5.84
AP2B1-221	16.06	0	2.34	0
AP2M1-202	240.94	75.76	230.98	70.04
AP2S1-201	0	2.14	9.38	2.43
AP3B1-201	10.04	0	16.41	0
AP3D1-202	4.02	0	0	0
AP3M1-201	8.03	0	11.72	0
AP3M1-202	10.04	5	9.38	3.4
AP3M2-202	24.09	1.43	26.97	0.97
AP3S1-201	0	0	4.69	0
AP3S2-204	0	2.86	0	0
AP4B1-201	0	2.86	2.34	1.95
AP5M1-201	4.02	5	7.03	3.89
APBB2-208	0	0	0	0.97
APCDD1-201	0	1.43	0	0
APEH-201	4.02	2.86	0	20.92
APEX1-201	38.15	14.29	49.24	13.62
APEX1-209	0	0	0	0.97
APEX2-201	6.02	0	9.38	0
APH1A-203	4.02	0	22.28	0
APH1B-201	8.03	2.14	0	0
APIP-201	0	2.14	3.52	1.95
APLN-201	0	0	2.34	0
APLNR-202	0	0	4.69	0
APLP2-210	22.09	1.43	5.86	0
APLP2-219	0	0	0	0.97
APMAP-201	16.06	0	24.62	3.89
APOBEC2-201	0	23.59	0	18.97
APOBEC3B-201	6.02	0	0	0
APOBEC3C-201	10.04	0	5.86	0
APOBEC3G-201	4.02	0	5.86	0
APOD-201	0	15.01	2.34	9.73
APOL6-201	8.03	2.14	2.34	0.97
APOPT1-201	0	1.43	0	2.92
APP-201	8.03	0	2.34	0
APPBP2-201	8.03	0	0	0
APPL1-201	0	0	0	0.97
APRT-201	0	0	2.34	0.97
APTX-205	8.03	2.86	4.69	0
AQP4-201	0	1.43	0	4.38
AQP7-201	0	2.14	0	0
AQR-201	10.04	0	15.24	0
ARAP1-205	0	0	0	0.97
ARAP1-207	0	0	2.34	0
ARCN1-201	80.31	9.29	79.73	10.21
AREL1-201	0	0	2.34	0
ARF1-201	214.84	57.89	282.57	53.5
ARF3-201	10.04	0	7.03	0.97
ARF4-201	78.31	2.86	62.14	3.4
ARF5-201	6.02	0	5.86	0.97
ARFGAP1-203	0	0	4.69	0
ARFGAP2-205	28.11	6.43	22.28	2.92
ARFGAP3-201	44.17	5.72	39.86	5.84
ARFGEF1-201	4.02	0	0	0
ARFIP1-201	14.05	1.43	5.86	2.43
ARFIP1-203	4.02	0	0	0
ARFIP1-205	0	0	0	0.97
ARFIP2-202	0	0	3.52	0
ARFIP2-203	4.02	0	0	0
ARFRP1-214	0	0	0	5.84
ARHGAP1-201	52.2	12.15	51.59	8.27
ARHGAP10-201	0	1.43	0	2.92
ARHGAP17-202	0	1.43	0	0
ARHGAP18-201	0	0	8.21	0.97
ARHGAP21-203	0	0	4.69	0
ARHGAP24-202	0	0	2.34	0
ARHGAP24-203	0	0	2.34	0
ARHGAP24-212	0	2.14	0	0
ARHGDIB-201	8.03	2.14	15.24	0
ARHGEF19-201	4.02	0	2.34	0
ARHGEF3-201	0	1.43	3.52	0
ARHGEF35-201	0	0	2.34	0
ARHGEF37-201	0	0	0	0.97
ARHGEF6-201	0	1.43	0	0.97
ARHGEF6-202	0	2.86	0	4.86
ARID4A-202	0	1.43	0	0
ARID5B-201	6.02	0	14.07	0
ARID5B-202	0	43.6	5.86	42.8
ARIH1-201	0	0	0	0.97
ARIH2-205	0	0	0	1.95
ARL1-201	44.17	15.01	41.04	8.76
ARL14EP-201	6.02	2.14	8.21	3.89
ARL15-202	0	0	2.34	0
ARL17A-202	16.06	4.29	15.24	0
ARL2BP-201	4.02	2.14	0	2.92
ARL3-201	0	0	7.03	0
ARL4D-201	8.03	0	4.69	0
ARL6IP1-201	283.1	13.58	277.88	15.08
ARL6IP5-201	64.25	43.6	49.24	38.43
ARL8A-201	0	0	0	0.97
ARMC1-201	40.16	0	34	3.89
ARMC8-210	0	7.15	0	4.38
ARMC8-217	6.02	1.43	2.34	1.95
ARMC8-221	0	0	2.34	0
ARMCX1-201	4.02	1.43	8.21	1.95
ARMCX2-203	4.02	0	7.03	0
ARMCX2-208	0	0	3.52	0
ARMCX2-213	0	1.43	0	0
ARMCX3-201	10.04	1.43	2.34	2.43
ARMCX3-202	0	1.43	2.34	0
ARMCX3-203	26.1	7.15	18.76	7.3
ARMCX4-201	0	0	2.34	0
ARMCX5-205	0	0	0	1.46
ARMCX6-206	0	0	3.52	0
ARMT1-201	12.05	3.57	15.24	6.81
ARPC1A-201	78.31	4.29	35.17	4.38
ARPC2-202	0	2.14	4.69	3.89
ARPC3-201	18.07	0	12.9	0.97
ARPC4-201	4.02	0	16.41	0
ARPC5-202	78.31	0	56.28	2.92
ARRB2-201	4.02	0	7.03	0
ARRDC3-201	36.14	15.01	16.41	13.62
ARSB-201	0	0	2.34	0
ARSD-202	4.02	0	2.34	0
ARSJ-201	0	0	3.52	0
ARSK-201	4.02	1.43	2.34	0.97
ART3-203	0	10.72	0	9.73
ARV1-201	4.02	2.86	3.52	0.97
AS3MT-201	0	0	8.21	0
ASB10-204	0	0	0	0.97
ASB11-201	0	31.45	0	30.16
ASB11-203	0	2.86	0	5.35
ASB12-201	0	1.43	0	6.32
ASB14-202	0	5	0	1.46
ASB15-205	0	1.43	0	0
ASB3-201	18.07	2.86	29.31	0
ASB4-202	0	4.29	0	6.81
ASB5-201	0	27.87	0	18.97
ASB8-204	0	2.14	0	0.97
ASCC1-202	0	1.43	0	1.46
ASCC2-201	0	1.43	2.34	1.95
ASCC2-202	4.02	1.43	4.69	0
ASCC3-204	0	1.43	0	0
ASF1A-201	6.02	0	2.34	4.86
ASH2L-201	38.15	5.72	43.38	3.4
ASH2L-202	8.03	0	9.38	0
ASMTL-201	0	0	0	0.97
ASNS-202	10.04	0	15.24	0
ASNSD1-201	16.06	7.15	19.93	11.67
ASNSD1-202	0	0	2.34	0
ASPH-201	0	0	2.34	0
ASPH-203	0	0	2.34	0
ASPH-204	0	2.86	0	3.89
ASPH-224	0	14.29	0	10.7
ASPM-203	8.03	0	8.21	0
ASPN-202	36.14	1.43	42.21	0
ASS1-201	18.07	3.57	31.66	0
ASS1-203	0	0	0	1.46
ASTE1-201	0	0	0	1.46
ASTN1-202	4.02	0	0	0
ATAD1-201	0	2.14	0	0.97
ATAT1-203	4.02	0	0	0
ATE1-203	0	1.43	0	0
ATE1-208	0	0	0	1.46
ATF1-201	8.03	0	4.69	1.46
ATF2-201	6.02	0	10.55	0.97
ATF2-202	0	0	3.52	0.97
ATF5-202	4.02	0	2.34	0
ATF6-201	26.1	3.57	26.97	2.43
ATF7-201	14.05	1.43	16.41	2.92
ATF7-202	4.02	0	2.34	1.95
ATF7IP-222	0	0	0	0.97
ATG101-201	0	0	0	2.43
ATG12-201	0	0	2.34	0
ATG12-204	0	0	2.34	0
ATG12-208	8.03	1.43	9.38	0.97
ATG13-203	0	2.14	8.21	0
ATG13-211	0	0	0	2.92
ATG16L1-204	0	0	0	1.95
ATG2B-202	0	0	0	0.97
ATG3-201	4.02	1.43	2.34	0
ATG4A-203	4.02	2.14	0	0.97
ATG4A-204	0	0	0	0.97
ATG4C-201	0	0	2.34	0
ATG5-204	8.03	0	0	0.97
ATG7-201	4.02	1.43	0	2.43
ATG9A-201	0	2.86	0	25.78
ATG9A-202	0	1.43	0	8.76
ATG9A-205	0	0	0	0.97
ATIC-201	4.02	1.43	3.52	1.95
ATL1-202	4.02	0	7.03	0
ATL2-201	0	2.14	0	7.3
ATL3-201	4.02	0	0	0
ATOH8-202	0	0	0	1.46
ATP1A1-201	14.05	2.14	7.03	0
ATP1A2-201	14.05	185.83	14.07	140.08
ATP1B4-202	0	0	0	0.97
ATP2A1-201	0	1.43	0	1.95
ATP2A1-202	0	1443.73	0	1273.89
ATP2A2-201	0	444.56	0	404.2
ATP2A2-204	4.02	0	0	0
ATP2B4-203	0	0	2.34	0
ATP5B-201	44.17	77.19	77.38	59.34
ATP5C1-201	42.16	24.3	34	24.81
ATP5C1-202	8.03	0	5.86	0
ATP5E-201	38.15	26.44	51.59	17.02
ATP5F1-202	38.15	20.73	50.42	18
ATP5G1-201	14.05	21.44	10.55	13.62
ATP5G3-201	14.05	17.87	17.59	6.32
ATP5H-201	12.05	32.88	19.93	18.97
ATP5I-201	30.12	37.17	25.79	32.1
ATP5I-202	0	2.14	0	0.97
ATP5J-201	16.06	42.17	16.41	48.15
ATP5J-204	0	0	2.34	0
ATP5J2-201	20.08	0	0	3.4
ATP5J2-203	18.07	7.15	25.79	6.32
ATP5L-201	14.05	14.29	23.45	11.67
ATP5O-201	18.07	51.46	19.93	30.16
ATP5S-207	0	1.43	0	1.46
ATP5SL-201	0	0	4.69	1.46
ATP5SL-210	4.02	0	0	0
ATP6V0A1-201	4.02	10.72	2.34	5.84
ATP6V0A1-203	4.02	17.15	15.24	10.7
ATP6V0B-201	0	0	2.34	0
ATP6V0B-205	0	1.43	7.03	4.38
ATP6V0E1-203	10.04	10.72	17.59	0.97
ATP6V1A-201	20.08	0	11.72	1.46
ATP6V1B2-201	30.12	11.44	43.38	30.64
ATP6V1C1-202	12.05	2.86	9.38	0.97
ATP6V1E1-201	8.03	4.29	7.03	2.92
ATP6V1F-201	18.07	4.29	38.69	3.89
ATP6V1G1-201	24.09	5.72	32.83	3.4
ATP6V1H-202	12.05	0	11.72	2.43
ATP8B2-202	8.03	0	4.69	0
ATPAF2-206	0	0	2.34	2.43
ATPIF1-201	10.04	0	10.55	9.73
ATR-201	0	0	2.34	0
ATRAID-202	10.04	5	2.34	3.4
ATRN-201	0	1.43	0	0
ATXN10-201	6.02	0	0	0
AUP1-201	10.04	9.29	24.62	14.59
AUP1-204	0	4.29	7.03	3.4
AUP1-206	4.02	0	2.34	0.97
AURKA-201	8.03	0	2.34	0
AURKA-202	0	0	2.34	0
AURKA-206	4.02	0	2.34	0
AURKA-208	0	0	5.86	0
AURKAIP1-202	0	0	0	1.46
AURKB-202	4.02	0	3.52	0
AZI2-212	10.04	0	10.55	2.92
AZIN1-201	38.15	7.86	50.42	7.3
AZIN1-202	18.07	0	5.86	0
B2M-205	4.02	0	0	0
B3GALNT1-201	0	0	7.03	0
B3GAT3-201	0	0	4.69	0
B3GNT5-201	0	0	2.34	0
B3GNTL1-201	0	0	0	0.97
B4GALT1-201	0	0	9.38	0
B4GALT3-201	8.03	2.86	10.55	0
B4GALT3-213	8.03	0	8.21	0.97
B4GALT4-202	0	0	5.86	0
B4GALT5-201	0	1.43	0	0.97
B9D2-201	0	0	2.34	0
BABAM1-201	0	0	0	1.95
BABAM1-208	0	7.15	3.52	10.21
BABAM2-201	0	0	0	0.97
BABAM2-202	0	1.43	0	1.46
BABAM2-203	0	1.43	0	0
BABAM2-204	0	2.86	5.86	2.92
BAD-201	0	0	0	1.95
BAG2-201	0	1.43	0	0
BAG3-201	0	2.86	0	1.46
BAG4-201	8.03	0	7.03	0.97
BAG4-202	4.02	0	0	0
BAG6-234	8.03	18.58	17.59	14.11
BAG6-235	6.02	5	15.24	3.4
BAG6-237	4.02	1.43	18.76	3.4
BAIAP2L1-201	0	0	4.69	0
BAK1-202	14.05	13.58	12.9	14.11
BANF1-201	16.06	20.01	23.45	11.19
BANF1-202	4.02	0	3.52	0
BANF1-203	0	2.14	0	0
BANF1-208	6.02	0	0	0
BAP1-201	0	0	2.34	0
BAP1-202	6.02	0	10.55	3.4
BARD1-201	8.03	0	2.34	0.97
BAX-202	8.03	0	0	0
BBS1-201	6.02	0	9.38	2.92
BBS10-201	10.04	1.43	9.38	0
BBS2-201	4.02	7.15	8.21	8.76
BBS4-201	24.09	4.29	29.31	4.86
BBS4-204	0	0	0	0.97
BBS9-201	0	0	4.69	0
BBX-201	8.03	0	7.03	0
BBX-203	0	0	0	0.97
BCAM-201	0	0	0	0.97
BCAP29-201	10.04	2.86	10.55	5.35
BCAP31-201	60.23	2.86	70.35	4.86
BCAR3-204	12.05	5.72	4.69	3.89
BCAS2-201	6.02	0	4.69	0.97
BCAT1-201	24.09	0	18.76	0
BCAT2-203	0	0	2.34	0
BCAT2-207	4.02	0	2.34	0.97
BCCIP-201	6.02	5.72	2.34	0
BCCIP-203	4.02	0	9.38	2.43
BCKDHA-201	10.04	27.16	18.76	28.21
BCL10-201	8.03	0	5.86	0
BCL2L1-201	0	2.14	4.69	2.43
BCL2L13-201	4.02	15.72	2.34	11.19
BCL2L13-207	0	0	0	1.46
BCL2L2-201	0	2.14	3.52	1.46
BCL6-201	0	0	0	8.27
BCL6-202	16.06	72.9	19.93	80.26
BCL6-211	0	0	7.03	0.97
BCL7A-201	0	0	0	2.43
BCL7A-203	0	1.43	0	0
BCL7B-201	0	2.14	0	0
BCL7C-201	0	0	3.52	0
BCL9-201	4.02	0	2.34	0
BCO2-201	0	2.86	0	0.97
BCO2-202	0	0	0	0.97
BCR-201	4.02	0	7.03	0
BCS1L-201	4.02	0	2.34	3.4
BDH2-201	0	0	3.52	0
BDH2-204	4.02	0	0	0
BDKRB2-203	14.05	0	5.86	0
BECN1-201	0	7.86	7.03	12.16
BECN1-213	14.05	18.58	12.9	13.62
BEST3-202	0	0	0	2.43
BEST3-207	0	2.14	0	0.97
BET1L-203	4.02	0	7.03	0
BEX3-201	20.08	0	18.76	0
BEX3-204	6.02	0	4.69	0
BEX4-202	12.05	0	16.41	0
BFAR-201	0	0	5.86	1.95
BGN-201	349.36	2.86	377.54	1.46
BHLHE40-201	0	0	0	3.4
BHMT2-201	0	2.14	0	0.97
BIN1-201	0	0	0	1.95
BIN1-206	0	0	0	1.95
BIN1-208	0	0	0	6.32
BIN2-210	0	0	2.34	0
BIN3-201	34.13	2.14	19.93	0
BIRC2-201	18.07	0	11.72	4.38
BIRC5-201	14.05	0	4.69	0
BIRC5-202	40.16	0	39.86	0
BIRC5-203	0	0	2.34	0
BIRC6-201	4.02	1.43	2.34	0
BLCAP-202	0	22.87	0	43.29
BLM-201	6.02	0	5.86	0
BLMH-201	4.02	6.43	10.55	5.35
BLOC1S1-203	4.02	5.72	9.38	3.89
BLOC1S2-202	0	2.86	0	2.92
BLOC1S5-202	4.02	0	8.21	0.97
BLOC1S5-205	0	0	2.34	0
BLOC1S6-209	4.02	0	0	0
BLVRA-201	14.05	5.72	8.21	4.86
BLVRB-201	4.02	6.43	3.52	8.27
BMI1-201	8.03	0	2.34	0
BMP1-202	0	0	5.86	0
BMP1-210	8.03	0	0	0
BMP4-201	4.02	0	3.52	1.46
BMP4-206	4.02	0	2.34	0
BMP5-201	0	0	2.34	1.46
BMS1-201	12.05	8.58	15.24	8.76
BNC2-203	14.05	0	12.9	0
BNIP1-202	0	0	0	0.97
BNIP3L-201	222.87	5.72	193.46	5.35
BOC-210	0	0	2.34	0
BOC-215	0	0	2.34	0
BOD1L1-201	0	0	2.34	2.92
BOLA1-202	0	0	2.34	0
BOLA3-202	0	1.43	0	0
BORA-203	6.02	0	3.52	0
BORCS8-202	0	0	0	1.46
BPGM-201	6.02	3.57	4.69	2.92
BRCC3-204	4.02	0	0	1.95
BRCC3-208	18.07	1.43	14.07	5.84
BRD2-201	0	1.43	4.69	0
BRD2-202	8.03	0	5.86	0
BRD2-212	8.03	0	10.55	0
BRD3-201	0	1.43	8.21	1.95
BRD4-203	0	2.86	0	2.43
BRD4-205	0	0	7.03	0.97
BRD8-201	12.05	5	11.72	6.32
BRD8-203	6.02	0	8.21	0
BRF2-201	14.05	5.72	15.24	4.86
BRIX1-201	18.07	1.43	11.72	0
BRK1-201	22.09	3.57	24.62	3.4
BRMS1-201	0	0	9.38	0.97
BRMS1L-201	0	0	4.69	1.95
BROX-201	4.02	0	3.52	0
BSCL2-206	4.02	1.43	2.34	0
BSCL2-207	0	2.86	4.69	1.95
BSCL2-210	4.02	1.43	0	0
BSDC1-204	0	7.15	0	2.43
BSDC1-205	8.03	0	0	0.97
BSDC1-206	12.05	5.72	24.62	14.11
BSG-203	128.5	30.73	225.12	51.56
BST2-201	108.42	2.14	68	2.43
BTBD1-201	0	6.43	3.52	6.32
BTBD10-201	4.02	0	2.34	0
BTBD10-208	4.02	2.14	0	0.97
BTBD3-201	14.05	0	3.52	1.46
BTBD7-201	0	0	2.34	0
BTBD7-202	0	0	2.34	0
BTD-207	0	0	0	1.46
BTF3-201	28.11	10.01	26.97	5.35
BTF3L4-201	22.09	7.86	21.1	2.43
BTF3L4-202	4.02	0	0	0.97
BTG1-201	4.02	0	0	0
BTN2A1-201	4.02	0	0	0.97
BTN2A1-203	4.02	0	0	0
BTN2A2-202	0	0	2.34	0
BTN2A2-203	0	0	0	1.46
BTN3A3-201	0	0	3.52	0
BTRC-202	4.02	0	3.52	2.43
BTRC-204	0	0	2.34	0
BUB1-201	20.08	0	29.31	0
BUB1B-201	32.13	0	35.17	0
BUB3-201	12.05	2.86	14.07	3.4
BUB3-203	130.51	7.15	123.11	10.21
BUD13-201	0	0	2.34	0
BUD23-201	14.05	6.43	17.59	4.86
BUD23-204	0	0	2.34	0
BUD23-206	0	0	0	0.97
BUD31-201	8.03	0	3.52	0.97
BUD31-202	8.03	2.14	8.21	0
BZW1-203	120.47	10.01	105.52	13.62
BZW1-204	0	0	3.52	0
BZW1-209	0	0	2.34	0
BZW2-201	38.15	10.01	51.59	7.78
BZW2-207	8.03	3.57	5.86	1.95
C10orf10-201	8.03	2.86	9.38	3.89
C10orf76-202	0	1.43	3.52	0.97
C11orf1-201	4.02	0	0	0
C11orf49-201	0	0	2.34	1.95
C11orf54-214	0	0	0	0.97
C11orf54-215	0	0	0	0.97
C11orf57-203	0	0	2.34	0
C11orf58-201	54.21	12.86	30.48	9.24
C11orf74-208	4.02	0	0	0
C11orf98-201	4.02	0	5.86	0
C12orf10-201	10.04	0	7.03	1.95
C12orf29-201	14.05	3.57	10.55	2.92
C12orf29-207	4.02	0	7.03	0
C12orf43-201	10.04	3.57	8.21	0.97
C12orf57-202	0	0	2.34	0
C12orf65-201	6.02	0	4.69	0
C14orf1-201	12.05	2.14	9.38	1.95
C14orf119-201	0	2.14	2.34	0.97
C14orf159-201	0	35.02	0	25.78
C14orf166-201	8.03	2.86	24.62	3.89
C14orf2-201	26.1	20.01	21.1	13.13
C15orf40-201	0	0	7.03	0
C15orf41-202	4.02	0	0	0
C15orf57-209	0	1.43	0	0
C15orf61-201	0	2.14	0	0
C16orf45-201	0	12.15	2.34	6.32
C16orf87-201	0	0	0	2.92
C16orf91-202	0	0	0	0.97
C17orf49-203	0	0	0	0.97
C17orf51-201	0	0	0	0.97
C17orf80-202	8.03	0	4.69	0
C17orf80-203	4.02	0	8.21	0
C17orf80-206	0	0	2.34	0
C19orf12-205	0	0	0	1.46
C19orf48-201	56.22	0	65.66	0.97
C19orf53-202	12.05	7.86	11.72	6.32
C19orf66-201	4.02	0	5.86	0
C19orf70-201	6.02	2.86	2.34	2.92
C1D-203	0	0	0	0.97
C1GALT1-205	0	0	14.07	0
C1orf109-201	4.02	2.86	2.34	0
C1orf109-203	8.03	2.14	14.07	0
C1orf123-201	14.05	0	4.69	0.97
C1orf174-201	4.02	0	10.55	1.95
C1orf21-201	0	1.43	2.34	1.95
C1orf27-201	12.05	0	11.72	2.43
C1orf43-201	10.04	1.43	11.72	0
C1orf43-205	4.02	0	0	0.97
C1orf43-206	40.16	36.45	29.31	28.21
C1orf52-201	10.04	2.14	9.38	0
C1orf52-203	8.03	0	4.69	0.97
C1QB-202	0	0	2.34	0
C1QC-203	16.06	1.43	11.72	0
C1QL4-201	4.02	0	0	0
C1QTNF3-201	44.17	0	45.73	0
C1QTNF3-202	22.09	0	11.72	0
C1R-202	0	0	0	0.97
C1R-209	42.16	18.58	59.8	11.67
C1RL-201	0	0	3.52	0
C1S-201	34.13	20.01	21.1	19.94
C1S-202	4.02	4.29	7.03	2.92
C2-201	0	0	5.86	0
C20orf194-201	0	1.43	0	0.97
C20orf27-202	4.02	0	0	0
C21orf33-201	4.02	0	0	5.84
C21orf59-201	0	0	2.34	0
C22orf29-203	12.05	1.43	5.86	0
C22orf46-202	6.02	0	2.34	0
C2CD5-201	6.02	0	2.34	0
C2orf42-201	4.02	0	4.69	0
C2orf49-201	6.02	1.43	4.69	0
C2orf49-202	0	0	0	1.46
C2orf76-201	0	0	2.34	0
C3-201	0	9.29	0	5.35
C3orf14-202	4.02	0	0	0
C3orf38-201	0	1.43	0	0.97
C4orf46-203	0	0	0	0.97
C5orf15-201	36.14	2.14	32.83	1.46
C5orf22-201	6.02	2.86	3.52	6.32
C5orf34-201	0	0	3.52	0
C5orf42-201	4.02	0	0	0
C5orf51-201	10.04	0	8.21	0
C6orf106-202	0	5	0	11.67
C6orf106-203	0	2.86	0	4.38
C6orf136-203	0	0	0	0.97
C6orf203-201	0	0	2.34	0
C6orf62-202	0	0	4.69	0
C6orf89-201	12.05	4.29	15.24	3.89
C6orf89-204	10.04	0	5.86	0
C7-201	4.02	0	2.34	0
C7orf49-202	0	0	2.34	0
C7orf49-203	10.04	0	4.69	0.97
C7orf73-202	4.02	1.43	12.9	3.4
C8orf22-202	0	1.43	0	0
C8orf22-204	0	5.72	0	0.97
C8orf33-201	4.02	0	4.69	0
C8orf59-213	16.06	1.43	14.07	0
C8orf76-201	0	1.43	2.34	0
C8orf88-201	0	0	2.34	0
C9orf64-201	0	0	2.34	0
C9orf72-203	0	0	5.86	0
C9orf78-201	30.12	10.01	26.97	7.78
CA2-201	4.02	7.86	4.69	14.59
CA3-201	24.09	2968.23	5.86	3251.62
CALUSC-39-201	0	0	0	0.97
CABIN1-203	0	0	8.21	0
CACNA1S-201	0	100.06	0	100.2
CACNA2D1-201	0	0	0	0.97
CACNB1-201	0	0	0	0.97
CACNG1-201	0	11.44	0	6.32
CACYBP-201	18.07	3.57	17.59	0.97
CAD-201	4.02	0	0	0
CADM1-203	8.03	0	9.38	0.97
CADM1-205	0	0	4.69	0
CALCOCO1-217	0	1.43	0	0.97
CALCOCO2-201	10.04	20.01	10.55	15.56
CALCRL-201	0	0	3.52	0
CALCRL-203	0	0	2.34	0
CALD1-202	14.05	0	12.9	0
CALD1-206	8.03	0	0	0
CALHM2-202	0	0	2.34	0
CALM2-201	192.75	42.88	201.67	30.64
CALM2-204	4.02	0	9.38	0.97
CALML6-201	0	0	0	1.46
CALN1-201	0	0	4.69	0
CALR-201	12.05	0	25.79	3.89
CALU-201	439.71	24.3	434.99	1.95
CALU-202	0	1.43	5.86	20.43
CALU-203	8.03	0	11.72	0
CAMK2A-203	0	2.14	0	3.89
CAMK2D-205	0	0	2.34	0
CAMLG-201	0	0	0	2.92
CAMTA1-202	4.02	0	0	0
CAMTA2-201	4.02	0	0	0
CAND1-208	10.04	0	0	0
CAND2-204	0	3.57	0	3.89
CANX-201	92.36	11.44	69.18	11.67
CANX-202	0	0	4.69	0.97
CAP2-201	20.08	200.84	14.07	189.7
CAP2-202	0	2.86	0	0.97
CAP2-203	0	0	2.34	0
CAP2-206	0	1.43	0	0.97
CAPN1-201	10.04	0	3.52	4.86
CAPN2-201	0	1.43	5.86	1.46
CAPN3-206	0	110.78	0	66.64
CAPN6-201	38.15	2.14	24.62	0
CAPZA1-201	106.42	0	83.25	2.43
CAPZA2-201	74.29	60.04	72.69	69.56
CAPZA2-204	0	0	0	0.97
CAPZB-201	16.06	0	19.93	0
CAPZB-203	0	3.57	0	10.21
CARHSP1-201	10.04	0	15.24	0
CARM1-201	0	0	0	2.43
CARS-202	4.02	0	0	1.46
CASC3-201	10.04	2.86	10.55	1.95
CASC4-201	0	0	0	0.97
CASD1-201	0	1.43	2.34	0
CASP2-201	14.05	0	25.79	0
CASP3-201	12.05	0	7.03	1.46
CASP3-206	12.05	2.86	10.55	2.92
CASP4-203	4.02	0	0	0
CASP6-201	4.02	0	2.34	0
CASP7-203	4.02	2.86	0	0.97
CASP7-211	0	0	2.34	0
CASP8AP2-202	0	0	2.34	0
CASQ1-201	0	803.34	0	633.3
CASQ2-201	0	48.6	0	41.34
CAST-201	0	20.73	9.38	17.51
CAST-207	0	1.43	0	4.86
CAST-234	0	0	0	0.97
CASTOR1-201	0	0	2.34	0
CASTOR1-202	4.02	0	3.52	0.97
CAT-201	8.03	32.88	4.69	30.16
CAV1-201	10.04	2.86	9.38	1.95
CAV1-203	0	0	0	0.97
CAV1-206	0	0	0	0.97
CAVIN2-201	10.04	17.87	8.21	11.67
CAVIN4-201	0	34.31	0	40.37
CBLB-201	0	0	3.52	0.97
CBR4-201	0	2.86	0	1.95
CBWD1-201	0	0	2.34	0
CBWD2-201	0	5.72	11.72	6.81
CBWD2-202	0	0	0	0.97
CBX1-201	0	0	0	0.97
CBX3-201	4.02	0	8.21	0
CBX3-202	68.27	5	46.9	6.81
CBX3-203	6.02	0	5.86	0
CBX5-201	30.12	0	39.86	0
CBX8-201	0	0	2.34	0
CBY1-201	0	0	10.55	1.46
CBY1-202	0	2.14	0	0
CC2D1B-201	0	2.14	0	0
CCAR1-201	14.05	1.43	30.48	5.35
CCAR2-201	0	0	5.86	4.38
CCDC115-201	8.03	0	2.34	0
CCDC124-201	0	0	0	4.38
CCDC125-202	0	0	2.34	0
CCDC126-201	0	1.43	2.34	2.92
CCDC126-204	0	0	0	2.43
CCDC127-201	0	4.29	2.34	4.38
CCDC130-201	0	0	0	2.43
CCDC134-201	4.02	0	0	0
CCDC138-201	4.02	0	0	0
CCDC14-203	0	0	3.52	0
CCDC167-201	4.02	0	7.03	0
CCDC174-202	4.02	0	2.34	0
CCDC22-201	4.02	2.86	7.03	0
CCDC25-201	32.13	0	7.03	1.46
CCDC25-206	4.02	0	3.52	0
CCDC25-207	10.04	0	0	0
CCDC28B-201	0	9.29	2.34	12.65
CCDC43-202	0	0	0	0.97
CCDC47-201	0	0	0	3.4
CCDC51-201	0	0	3.52	0
CCDC51-202	0	1.43	0	0
CCDC58-205	0	0	2.34	0
CCDC69-201	0	10.72	0	5.35
CCDC71-201	8.03	0	2.34	0
CCDC77-201	4.02	0	3.52	0
CCDC77-202	4.02	0	0	0
CCDC80-201	184.72	5.72	153.6	3.89
CCDC80-202	10.04	0	5.86	0
CCDC80-204	4.02	0	0	0
CCDC80-206	8.03	0	7.03	0
CCDC90B-203	0	0	0	0.97
CCDC90B-214	4.02	0	0	0
CCDC91-205	0	0	0	1.46
CCDC94-201	0	0	0	0.97
CCHCR1-201	0	0	4.69	0.97
CCL2-201	4.02	0	5.86	0.97
CCL8-201	4.02	0	0	0
CCM2-201	0	0	3.52	0
CCNB1-201	64.25	0	55.11	0
CCNB1IP1-202	8.03	0	4.69	0
CCNB2-201	12.05	0	21.1	0
CCNC-209	0	0	0	1.46
CCND2-201	32.13	0	31.66	0
CCND3-202	8.03	0	2.34	2.43
CCND3-205	4.02	0	3.52	0
CCNDBP1-201	0	2.14	0	6.32
CCNE2-201	26.1	0	30.48	0
CCNF-202	0	0	0	0.97
CCNG1-202	30.12	33.59	25.79	27.24
CCNH-201	6.02	2.86	0	1.95
CCNI-201	22.09	3.57	23.45	5.84
CCNT1-201	8.03	1.43	2.34	0
CCNT2-202	8.03	0	0	0
CCP110-201	0	0	3.52	0
CCR7-201	0	0	2.34	0
CCS-208	0	0	2.34	0
CCSER2-210	0	2.14	0	4.38
CCT2-201	78.31	8.58	58.62	8.76
CCT3-201	194.76	41.45	215.74	41.83
CCT3-204	4.02	0	2.34	0
CCT3-206	6.02	0	0	0
CCT4-201	28.11	7.15	35.17	13.13
CCT5-201	192.75	27.16	154.77	34.05
CCT6A-201	54.21	10.01	90.28	13.62
CCT7-201	130.51	55.75	105.52	58.86
CCT7-202	0	0	0	0.97
CCT7-215	0	3.57	0	4.38
CCT8-201	62.24	16.44	44.55	10.21
CCZ1-201	0	0	2.34	0
CCZ1B-201	0	0	4.69	0
CD151-203	8.03	2.14	22.28	0.97
CD164-203	36.14	1.43	18.76	0
CD164-204	0	0	2.34	0
CD276-202	4.02	0	2.34	0
CD2AP-201	10.04	0	0	0
CD2BP2-201	0	10.01	4.69	6.81
CD300LG-202	0	0	0	1.46
CD320-201	0	0	2.34	0
CD34-201	6.02	0	0	0.97
CD34-202	0	0	5.86	3.4
CD36-201	0	11.44	0	10.7
CD36-207	0	0	0	0.97
CD36-214	0	7.15	3.52	7.3
CD38-201	0	0	0	2.43
CD3G-206	0	0	2.34	0
CD4-201	4.02	0	4.69	0
CD40-202	0	0	3.52	0
CD44-201	48.19	0	46.9	0
CD44-209	0	0	2.34	0
CD44-210	0	0	2.34	0
CD46-203	8.03	1.43	7.03	0
CD46-204	0	5.72	0	3.4
CD46-205	0	0	2.34	0
CD46-207	0	6.43	0	2.92
CD46-208	12.05	0	10.55	0
CD52-201	4.02	0	0	0
CD58-202	4.02	0	0	0
CD59-201	26.1	40.74	11.72	36.97
CD59-202	18.07	5.72	21.1	4.38
CD68-201	8.03	0	9.38	1.46
CD74-201	48.19	8.58	51.59	8.27
CD74-202	154.6	27.16	174.7	25.29
CD74-203	0	0	2.34	1.46
CD81-201	16.06	0	7.03	0
CD82-201	18.07	11.44	28.14	11.19
CD83-201	0	0	2.34	0
CD93-201	0	0	0	2.43
CD99L2-202	0	0	0	0.97
CD99L2-203	12.05	3.57	17.59	10.7
CD99L2-206	0	7.15	0	6.81
CDADC1-201	4.02	0	0	0.97
CDAN1-202	4.02	0	0	0
CDC123-201	18.07	8.58	19.93	5.35
CDC20-201	6.02	0	5.86	0
CDC23-202	46.18	9.29	25.79	5.84
CDC25B-206	4.02	0	2.34	0
CDC26-201	0	3.57	7.03	0
CDC37-201	14.05	28.59	28.14	23.35
CDC37-209	12.05	6.43	12.9	4.86
CDC37L1-201	0	15.01	0	14.11
CDC42-202	0	0	2.34	0
CDC42EP1-201	0	0	2.34	0
CDC42EP2-201	4.02	1.43	2.34	0
CDC42EP3-201	0	0	4.69	0
CDC45-202	0	0	2.34	0
CDC5L-201	40.16	1.43	34	1.46
CDC6-201	26.1	0	34	0
CDC7-201	8.03	0	8.21	0
CDC73-201	4.02	0	0	0
CDCA2-201	4.02	0	16.41	0
CDCA3-207	4.02	0	2.34	0
CDCA3-208	6.02	0	0	0
CDCA7-202	8.03	0	8.21	0
CDCA7-208	0	0	2.34	0
CDCA7L-202	4.02	1.43	5.86	2.43
CDCA7L-203	48.19	0	25.79	1.95
CDCA8-201	8.03	0	3.52	0
CDH1-201	0	0	2.34	0
CDH11-201	4.02	0	14.07	0
CDH13-201	0	0	2.34	0
CDH13-209	0	0	0	1.95
CDH2-201	0	0	2.34	0
CDH3-201	12.05	0	21.1	0
CDH3-203	4.02	0	2.34	0
CDIP1-205	0	0	0	3.4
CDIP1-209	0	9.29	4.69	2.43
CDK1-203	26.1	0	31.66	0
CDK1-204	4.02	0	3.52	0
CDK10-202	0	2.14	0	0
CDK10-212	6.02	1.43	2.34	2.43
CDK11B-203	0	0	2.34	0
CDK2-201	4.02	1.43	19.93	1.95
CDK20-205	8.03	0	0	0
CDK4-201	34.13	6.43	34	1.46
CDK5-204	6.02	0	3.52	0
CDK5RAP1-202	8.03	7.15	5.86	5.35
CDK5RAP2-201	4.02	0	0	0
CDK5RAP3-237	0	2.14	5.86	0
CDK7-201	8.03	0	3.52	0
CDK9-201	0	0	2.34	0
CDKAL1-201	16.06	3.57	2.34	1.46
CDKN1A-201	48.19	17.15	37.52	20.43
CDKN1B-201	4.02	0	2.34	0
CDKN2AIPNL-202	0	0	0	2.43
CDNF-203	0	0	0	0.97
CDO1-201	16.06	0	8.21	0
CDON-201	0	0	2.34	0
CDPF1-201	4.02	0	2.34	0.97
CEBPZ-201	10.04	2.14	19.93	5.35
CEBPZOS-204	4.02	0	7.03	1.46
CENPF-201	48.19	0	49.24	0
CENPJ-201	0	0	3.52	0
CENPK-202	0	0	4.69	0
CENPL-203	4.02	0	2.34	0
CENPM-201	8.03	0	3.52	0
CENPN-201	4.02	0	5.86	0
CENPN-202	0	0	5.86	0
CENPO-206	0	0	5.86	0
CENPS-204	0	0	2.34	0
CENPU-201	10.04	0	9.38	0
CENPU-205	0	0	2.34	0
CENPV-203	4.02	0	0	0
CENPW-203	8.03	0	4.69	0
CENPX-201	12.05	0	5.86	0.97
CENPX-202	0	0	3.52	0
CEP112-203	0	0	2.34	0
CEP152-202	0	0	3.52	0
CEP164-201	0	0	2.34	0
CEP164-204	0	0	2.34	0
CEP170-202	4.02	0	0	0
CEP250-202	0	0	0	0.97
CEP290-207	0	0	3.52	0
CEP295-201	4.02	1.43	0	0
CEP350-202	0	0	2.34	0
CEP41-201	10.04	0	3.52	0
CEP57-202	4.02	0	7.03	0.97
CEP57L1-205	0	0	2.34	0
CEP63-201	0	1.43	0	0.97
CEP68-202	4.02	19.3	11.72	8.27
CEP70-201	8.03	1.43	7.03	1.46
CEP70-211	0	0	0	0.97
CEP72-201	0	0	2.34	0
CEP83-201	0	0	2.34	0
CEP89-201	4.02	0	4.69	0
CEP95-203	0	0	3.52	0
CEPT1-201	0	0	10.55	0
CERK-201	0	0	3.52	0
CERS2-201	6.02	0	0	0
CERS2-205	62.24	0	46.9	5.35
CERS5-201	6.02	0	10.55	0
CES2-201	0	7.86	2.34	11.67
CETN2-201	4.02	0	8.21	0
CFAP20-201	8.03	1.43	5.86	0.97
CFAP36-202	6.02	0	5.86	0.97
CFAP97-202	0	0	2.34	0
CFB-271	20.08	0	18.76	0
CFDP1-201	6.02	0	12.9	0.97
CFH-202	10.04	2.86	2.34	0.97
CFL2-201	0	88.63	7.03	60.31
CFL2-204	0	2.14	0	0
CFL2-205	0	6.43	0	8.27
CFLAR-201	0	7.15	0	6.81
CFLAR-203	0	0	0	1.95
CFLAR-208	0	2.14	0	0
CFLAR-215	0	1.43	0	0
CGGBP1-201	4.02	4.29	11.72	6.81
CGNL1-201	14.05	0	19.93	0
CGRRF1-201	0	1.43	0	0
CHAC2-201	0	1.43	0	0
CHAF1B-201	4.02	0	5.86	2.43
CHCHD1-201	0	0	4.69	0
CHCHD2-201	26.1	0	28.14	7.3
CHCHD3-201	60.23	50.03	39.86	36.48
CHCHD4-202	0	0	2.34	0
CHCHD5-201	0	1.43	0	0
CHCHD7-202	0	2.86	4.69	0
CHCHD7-207	0	0	3.52	0
CHCHD7-211	0	0	2.34	0
CHD1L-202	28.11	5.72	26.97	1.95
CHD4-201	0	0	2.34	0
CHD4-210	0	0	0	0.97
CHD6-203	0	1.43	2.34	0.97
CHD7-201	0	0	2.34	2.92
CHD8-213	0	0	2.34	0.97
CHD9-213	0	3.57	0	3.4
CHEK2-201	12.05	0	7.03	0
CHI3L1-201	14.05	0	18.76	0.97
CHID1-201	4.02	0	17.59	1.46
CHID1-203	0	1.43	3.52	0.97
CHM-201	4.02	0	0	0
CHMP1B-201	0	0	0	7.3
CHMP2A-201	4.02	2.86	5.86	0.97
CHMP2A-208	4.02	0	0	0
CHMP2B-201	0	2.14	0	1.95
CHMP3-201	32.13	14.29	18.76	18.48
CHMP3-203	4.02	1.43	7.03	0
CHMP5-201	30.12	4.29	11.72	1.95
CHMP6-201	12.05	2.86	4.69	18.48
CHMP7-203	0	0	0	0.97
CHORDC1-201	12.05	0	3.52	0
CHP1-201	8.03	0	0	0.97
CHRAC1-201	0	2.14	7.03	3.4
CHRAC1-203	0	2.14	0	0
CHRAC1-204	6.02	0	0	0
CHRNA1-201	0	7.86	0	6.81
CHRNA1-202	0	5.72	0	6.81
CHRNB1-201	0	5	0	22.37
CHRND-201	0	20.73	0	15.08
CHRND-203	0	0	0	3.4
CHRND-204	0	0	0	1.46
CHRNG-202	0	10.01	0	6.81
CHST10-201	0	0	4.69	0
CHSY1-201	0	0	2.34	0
CIAO1-203	0	0	4.69	0
CIAPIN1-201	22.09	10.72	12.9	8.27
CIAPIN1-209	4.02	1.43	2.34	2.43
CIART-203	0	1.43	0	0
CIB1-201	4.02	0	2.34	0.97
CILP-201	20.08	8.58	26.97	7.3
CINP-207	0	0	4.69	0
CIPC-201	0	15.01	2.34	16.05
CIPC-202	0	0	0	0.97
CIPC-203	0	2.14	0	0.97
CIPC-208	0	0	0	0.97
CIRBP-201	42.16	21.44	43.38	13.13
CIRBP-204	0	0	2.34	0
CIRBP-210	14.05	0	10.55	0
CISD1-201	0	2.14	0	6.81
CISD2-201	4.02	1.43	10.55	0
CKAP2L-201	18.07	0	8.21	0
CKAP4-201	0	0	2.34	0
CKAP5-210	16.06	1.43	25.79	4.38
CKM-201	6.02	21870.42	2.34	22326.48
CKMT2-202	0	1.43	0	0.97
CKS1B-201	32.13	0	28.14	0
CKS2-201	30.12	0	29.31	0
CLCC1-203	0	1.43	2.34	0.97
CLCN3-209	0	1.43	0	0.97
CLCN3-211	0	1.43	0	0
CLCN4-202	8.03	0	0	0
CLCN6-202	0	0	3.52	0
CLDN10-201	20.08	0	7.03	0
CLDN12-213	0	3.57	3.52	0
CLEC1A-201	0	0	2.34	0
CLEC2B-201	0	0	8.21	0
CLEC2D-203	0	0	2.34	0
CLEC7A-205	0	0	2.34	0
CLIC1-206	0	0	2.34	0
CLIC5-202	0	0	0	8.27
CLINT1-201	12.05	3.57	15.24	4.86
CLINT1-207	4.02	0	4.69	5.84
CLIP1-209	0	0	0	0.97
CLIP1-219	0	15.72	0	17.51
CLIP4-201	0	0	0	0.97
CLK1-201	8.03	0	14.07	0
CLK1-210	30.12	0	5.86	2.43
CLK3-202	10.04	10.72	16.41	7.78
CLK3-203	0	0	2.34	0
CLK4-201	6.02	1.43	17.59	2.92
CLN6-201	4.02	0	0	0
CLN8-209	0	0	2.34	0
CLNS1A-204	20.08	4.29	26.97	5.84
CLNS1A-210	0	0	0	0.97
CLPB-209	0	0	5.86	1.46
CLPTM1L-201	4.02	0	2.34	0
CLPX-201	0	1.43	4.69	7.3
CLSTN3-201	30.12	0	23.45	0
CLTC-201	8.03	0	16.41	0
CLTCL1-202	0	1.43	0	2.92
CLU-201	644.51	8.58	603.83	7.78
CLUAP1-212	10.04	8.58	8.21	5.35
CMBL-201	0	0	0	1.95
CMC2-201	4.02	2.14	2.34	1.95
CMC2-220	0	0	0	0.97
CMC4-202	0	0	0	0.97
CMPK1-203	6.02	0	4.69	0.97
CMSS1-201	16.06	0	4.69	0
CMTM6-201	0	0	5.86	0
CMTR1-201	12.05	4.29	14.07	3.4
CMTR2-202	0	0	0	1.46
CMYA5-201	0	568.2	0	583.2
CMYA5-203	0	0	0	0.97
CNBP-206	4.02	0	0	0
CNBP-208	0	0	0	1.46
CNDP2-201	0	7.86	15.24	3.89
CNDP2-209	6.02	0	0	1.46
CNIH1-201	18.07	2.14	10.55	0
CNIH4-202	0	1.43	0	0
CNIH4-205	26.1	5	18.76	4.38
CNKSR3-205	4.02	0	0	0
CNN1-201	0	0	2.34	0
CNN2-201	62.24	0	60.97	0
CNN2-202	4.02	0	3.52	0
CNN3-201	32.13	0	28.14	1.95
CNOT1-201	4.02	0	0	1.46
CNOT10-201	8.03	1.43	8.21	0.97
CNOT7-201	8.03	0	10.55	0.97
CNOT9-202	0	0	2.34	0
CNPY2-201	12.05	1.43	18.76	0
CNPY3-201	6.02	0	9.38	0
CNPY4-201	8.03	0	15.24	0
CNST-203	4.02	4.29	2.34	3.4
CNTNAP1-201	6.02	0	8.21	0
CNTNAP2-203	0	0	4.69	0
CNTRL-204	4.02	0	7.03	0
CNTRL-207	0	0	3.52	0
COA1-202	0	0	2.34	0
COA1-210	0	0	2.34	0
COA3-201	6.02	5	10.55	7.78
COA4-201	0	0	2.34	0
COA5-201	4.02	1.43	2.34	0.97
COA7-201	8.03	1.43	4.69	1.95
COASY-202	6.02	2.86	5.86	0.97
COBL-210	0	1.43	0	0
COG3-201	4.02	0	0	0
COG4-201	10.04	32.16	26.97	12.16
COG4-202	4.02	0	0	0
COG4-211	4.02	1.43	0	0
COG5-201	6.02	2.86	19.93	1.46
COG6-204	12.05	0	12.9	2.43
COG7-201	4.02	1.43	3.52	0.97
COIL-201	6.02	0	5.86	3.4
COL11A1-203	208.81	0	195.8	0
COL11A1-208	0	0	3.52	0
COL14A1-202	34.13	0	14.07	0
COL14A1-203	16.06	0	23.45	0
COL14A1-204	4.02	0	0	0
COL15A1-201	0	0	2.34	0
COL16A1-203	18.07	0	22.28	0
COL17A1-201	4.02	0	0	0
COL1A1-201	518.02	0	465.48	7.3
COL1A2-213	4.02	0	0	0
COL2A1-202	0	0	2.34	0
COL3A1-201	1670.52	25.02	1662.58	24.32
COL4A1-201	62.24	1.43	77.38	0.97
COL4A2-201	30.12	1.43	32.83	0
COL4A5-202	6.02	0	7.03	0
COL5A1-201	0	0	2.34	0
COL5A2-201	26.1	0	52.76	0
COL8A1-201	12.05	0	8.21	0
COL8A1-205	0	0	2.34	0
COLGALT1-201	4.02	0	0	0
COMMD1-201	4.02	3.57	5.86	1.46
COMMD2-203	28.11	0	16.41	0.97
COMMD3-201	8.03	2.14	3.52	2.92
COMMD3-205	4.02	0	0	0
COMMD5-201	4.02	0	2.34	0
COMMD6-202	38.15	0	30.48	0.97
COMMD8-201	6.02	0	4.69	1.46
COMMD9-201	10.04	9.29	4.69	7.78
COMT-202	12.05	3.57	10.55	3.89
COPA-201	180.7	17.15	161.8	12.65
COPA-202	10.04	0	9.38	0.97
COPB1-201	22.09	2.14	7.03	0
COPB1-202	34.13	3.57	44.55	2.43
COPB2-201	104.41	8.58	102.01	7.3
COPE-201	30.12	6.43	42.21	8.27
COPG1-201	120.47	10.01	103.18	7.78
COPG2-202	0	0	7.03	0
COPS2-201	14.05	1.43	5.86	2.43
COPS2-202	8.03	2.14	15.24	3.89
COPS3-201	18.07	15.72	21.1	16.54
COPS4-201	12.05	15.72	8.21	11.67
COPS4-209	0	1.43	0	0
COPS5-201	20.08	7.15	30.48	5.35
COPS7A-201	6.02	2.86	0	4.86
COPS7A-210	4.02	4.29	3.52	2.43
COPS7A-215	12.05	14.29	23.45	15.56
COPS7B-201	8.03	2.14	21.1	4.86
COPS8-201	26.1	17.15	30.48	28.7
COPS8-202	0	0	2.34	0
COPS9-205	4.02	5.72	9.38	1.95
COPZ1-201	64.25	10.01	51.59	2.92
COPZ1-209	4.02	0	0	0
COQ10A-202	0	12.86	0	7.3
COQ10B-201	0	1.43	10.55	4.38
COQ3-201	0	3.57	2.34	2.43
COQ5-201	0	5	3.52	6.81
COQ6-201	0	0	0	4.38
COQ7-205	0	1.43	0	0
COQ8A-201	4.02	97.92	2.34	229.58
COQ9-201	0	4.29	0	7.78
CORO1A-201	4.02	0	0	0
CORO1C-201	28.11	2.14	22.28	2.92
COX10-201	0	0	0	3.89
COX14-203	4.02	2.86	0	2.43
COX15-201	18.07	5	11.72	7.3
COX16-201	10.04	7.86	10.55	5.84
COX17-201	6.02	11.44	7.03	11.67
COX20-202	4.02	0	5.86	0.97
COX5B-201	12.05	5	10.55	28.21
COX6A1-201	48.19	1.43	56.28	0.97
COX6A2-201	0	115.07	0	97.28
COX6B1-201	14.05	24.3	24.62	18
COX7A1-201	0	219.42	2.34	214.02
COX7B-203	18.07	10.01	3.52	9.73
COX7C-201	42.16	24.3	26.97	16.54
COX7C-205	0	0	3.52	0
COX8A-201	4.02	18.58	5.86	17.51
CPA4-201	4.02	0	0	0
CPE-201	8.03	0	2.34	0
CPED1-201	0	3.57	9.38	3.89
CPED1-202	0	1.43	0	0
CPM-211	10.04	4.29	15.24	4.38
CPNE3-203	64.25	4.29	29.31	1.46
CPNE8-201	4.02	0	2.34	0
CPPED1-202	0	1.43	7.03	2.43
CPQ-201	12.05	1.43	15.24	0
CPSF2-201	14.05	0	2.34	0
CPSF3-201	42.16	5.72	31.66	5.35
CPSF6-201	0	0	2.34	0
CPSF6-202	10.04	2.14	14.07	1.95
CPSF7-202	14.05	5	9.38	3.4
CPSF7-205	12.05	7.86	15.24	6.81
CPT1B-201	0	20.01	0	12.16
CPVL-201	28.11	1.43	14.07	0
CPVL-202	0	0	3.52	0
CPXM1-201	48.19	0	39.86	0
CRABP1-201	4.02	0	18.76	0
CRADD-201	0	1.43	0	2.92
CRAT-201	0	0	2.34	17.51
CRAT-207	0	0	0	0.97
CRB1-202	4.02	0	0	0
CRCP-202	0	0	2.34	0
CRCP-203	24.09	1.43	17.59	1.46
CREB1-201	4.02	0	11.72	0
CREB1-206	0	0	7.03	0
CREB3-201	4.02	2.14	4.69	4.86
CREB5-202	0	0	7.03	0
CREB5-211	0	0	2.34	0
CREBRF-201	6.02	2.14	9.38	0
CRELD1-203	0	2.14	0	0
CRELD1-206	22.09	9.29	12.9	14.11
CRIM1-201	0	1.43	0	0.97
CRIPT-201	0	1.43	4.69	0.97
CRISPLD1-201	156.61	0	153.6	0
CRLF3-201	0	0	8.21	0.97
CROT-201	4.02	0	5.86	0.97
CRTAP-201	4.02	1.43	7.03	0
CRTC2-203	0	0	0	0.97
CRY1-201	0	0	9.38	2.43
CRYBG3-201	0	1.43	2.34	2.43
CRYZ-201	54.21	5.72	19.93	6.81
CRYZ-205	0	0	2.34	0.97
CS-201	36.14	79.33	36.35	50.1
CS-212	0	0	2.34	2.43
CSDE1-202	234.92	9.29	242.7	6.32
CSDE1-203	34.13	0	26.97	0
CSDE1-204	0	205.12	0	201.86
CSDE1-218	0	12.15	0	14.11
CSE1L-201	88.34	13.58	71.52	20.43
CSF1R-201	6.02	0	4.69	0.97
CSGALNACT1-211	0	0	2.34	0
CSGALNACT2-201	0	0	2.34	0
CSMD3-204	0	0	2.34	0
CSNK1A1-202	4.02	0	0	0
CSNK2A1-201	4.02	0	2.34	0
CSNK2A1-202	26.1	12.15	31.66	5.35
CSNK2A1-203	4.02	0	2.34	1.95
CSNK2B-203	12.05	1.43	11.72	1.46
CSRNP2-201	4.02	0	2.34	0
CSRP2-201	26.1	0	14.07	0.97
CSTB-201	8.03	0	8.21	0.97
CSTF1-201	8.03	0	7.03	0.97
CSTF2-201	16.06	1.43	16.41	0.97
CSTF3-201	10.04	1.43	11.72	0
CTAGE5-203	0	1.43	0	3.4
CTBP2-203	4.02	0	4.69	0
CTCF-201	8.03	0	0	0.97
CTDSP1-201	4.02	1.43	5.86	2.92
CTDSPL2-201	26.1	0	15.24	0.97
CTGF-201	120.47	3.57	94.97	0
CTHRC1-201	4.02	0	0	0
CTHRC1-203	0	0	2.34	0
CTNNA1-201	92.36	19.3	77.38	26.75
CTNNB1-202	4.02	0	3.52	3.89
CTNNB1-203	0	0	4.69	0
CTNNBL1-201	40.16	7.15	24.62	5.35
CTNND1-201	4.02	0	4.69	0
CTNND1-223	6.02	0	0	0
CTNS-201	0	0	7.03	0
CTPS1-202	10.04	1.43	3.52	1.95
CTR9-201	16.06	2.86	21.1	2.92
CTSA-201	0	0	0	0.97
CTSC-201	10.04	2.14	10.55	0
CTSK-201	0	0	2.34	0
CTSL-201	4.02	2.14	2.34	1.46
CTSL-203	12.05	2.14	7.03	2.92
CTSS-201	0	0	2.34	0
CTSV-201	6.02	0	2.34	0
CTTN-201	6.02	1.43	9.38	1.46
CTTNBP2NL-201	14.05	0	12.9	1.46
CTU2-202	0	0	2.34	0
CUEDC2-201	12.05	12.86	21.1	16.05
CUL1-201	48.19	8.58	56.28	19.94
CUL1-203	0	1.43	0	1.95
CUL2-203	0	0	3.52	4.38
CUL2-204	4.02	2.14	0	2.43
CUL3-201	0	0	0	1.46
CUL4A-202	0	1.43	0	1.46
CUL7-201	4.02	0	0	0
CUTA-210	0	0	4.69	0
CUTC-202	0	25.73	0	21.89
CUTC-203	0	1.43	0	0
CWC15-201	10.04	1.43	14.07	6.32
CWC22-201	20.08	1.43	19.93	4.86
CWC25-202	0	2.14	2.34	1.46
CWC27-201	18.07	5	7.03	1.95
CWF19L1-201	4.02	1.43	3.52	1.95
CWF19L2-201	0	0	0	1.95
CX3CR1-202	0	1.43	0	0
CXCL10-201	12.05	0	9.38	0
CXCL12-203	0	0	3.52	0
CXCL13-201	4.02	0	0	0
CXCL9-201	4.02	0	0	0
CXCR6-201	4.02	0	0	0
CXorf40B-205	0	0	0	0.97
CXorf57-202	10.04	0	0	0
CXXC1-201	0	2.86	14.07	4.86
CXXC1-202	0	0	2.34	0
CXXC5-211	0	0	3.52	0
CYB561A3-201	4.02	0	11.72	4.38
CYB561D1-206	0	0	2.34	0
CYB5A-202	0	2.86	0	1.46
CYB5D1-201	0	0	8.21	0
CYB5R1-201	8.03	153.66	12.9	122.09
CYB5R3-201	0	0	0	5.35
CYB5RL-208	0	1.43	0	1.95
CYBRD1-201	40.16	1.43	19.93	1.95
CYBRD1-202	0	0	3.52	0
CYCS-201	40.16	17.87	36.35	12.65
CYFIP1-208	0	0	15.24	1.95
CYLD-214	0	3.57	0	1.95
CYP20A1-206	0	0	2.34	0.97
CYP20A1-207	0	0	2.34	0
CYP26B1-201	0	0	2.34	0
CYP27A1-201	0	0	0	1.46
CYP2J2-201	4.02	1.43	0	1.95
CYP51A1-201	22.09	0	29.31	1.46
CYR61-201	66.26	0	57.45	2.92
CYSTM1-204	0	0	0	0.97
CYTH4-201	6.02	0	4.69	0
CYTL1-201	0	0	2.34	0
DAAM1-201	0	0	2.34	0
DAB2-201	28.11	2.86	28.14	5.35
DAD1-201	28.11	4.29	19.93	4.86
DAGLB-201	8.03	2.86	3.52	3.4
DAP-201	4.02	0	2.34	0
DAP3-201	0	0	2.34	0
DAP3-202	18.07	2.86	8.21	1.46
DAP3-205	4.02	0	0	0
DAPK3-206	0	0	2.34	0
DARS-201	60.23	17.87	44.55	18
DARS2-201	10.04	2.14	8.21	1.46
DAZAP2-201	96.38	41.45	103.18	35.51
DAZAP2-204	0	0	0	0.97
DBF4-201	0	0	3.52	0
DBI-202	4.02	7.15	16.41	4.86
DBNDD1-206	0	2.14	0	2.43
DBNDD2-202	0	0	0	5.84
DCAF11-204	0	14.29	4.69	13.62
DCAF11-217	0	2.14	0	3.4
DCAF12-201	0	0	2.34	0
DCAF16-201	8.03	0	2.34	0
DCAF4-202	0	0	2.34	0.97
DCAF5-205	0	0	0	2.92
DCAF5-208	4.02	2.14	0	4.86
DCAF6-202	0	0	0	2.92
DCAF8-201	0	4.29	2.34	4.38
DCAF8-202	6.02	14.29	7.03	13.13
DCAF8-203	10.04	3.57	0	8.76
DCAF8-205	0	0	2.34	0
DCHS1-201	0	0	2.34	0
DCLK1-205	0	0	2.34	0
DCLRE1A-202	4.02	0	4.69	0
DCLRE1B-201	6.02	0	2.34	0
DCLRE1C-206	0	0	2.34	0
DCLRE1C-208	4.02	0	2.34	0
DCLRE1C-209	0	1.43	0	0
DCN-201	355.39	10.72	281.4	5.84
DCN-209	4.02	0	0	0
DCN-212	6.02	0	2.34	0
DCP1A-201	4.02	0	0	0
DCP1A-206	44.17	9.29	34	7.78
DCP1B-201	10.04	1.43	7.03	3.4
DCTD-202	0	0	3.52	0
DCTN1-203	14.05	2.14	59.8	2.43
DCTN2-209	10.04	5	16.41	8.27
DCTN3-201	12.05	8.58	3.52	4.86
DCTN4-203	22.09	7.15	22.28	5.35
DCTN5-201	16.06	1.43	12.9	5.35
DCTN6-201	8.03	0	8.21	0
DCTPP1-201	4.02	0	2.34	4.86
DCUN1D2-202	0	0	2.34	0
DCUN1D2-208	0	7.15	0	10.21
DCUN1D3-201	4.02	0	2.34	0
DCUN1D4-201	0	1.43	0	0.97
DCUN1D4-202	0	0	3.52	0.97
DCUN1D4-203	0	0	3.52	0
DDAH1-206	4.02	0	4.69	0
DDB2-201	0	0	0	0.97
DDHD2-201	4.02	0	0	0
DDIT3-201	4.02	0	2.34	0
DDIT4-201	8.03	0	5.86	5.84
DDIT4L-201	18.07	26.44	16.41	29.18
DDR2-201	42.16	6.43	26.97	1.46
DDR2-202	0	0	3.52	0
DDX10-201	6.02	1.43	9.38	1.46
DDX11-223	4.02	0	2.34	0
DDX18-201	16.06	0	12.9	0
DDX19A-201	6.02	20.01	14.07	12.16
DDX19B-201	8.03	5	4.69	3.4
DDX21-201	18.07	2.86	9.38	0.97
DDX23-201	10.04	12.15	16.41	7.3
DDX24-207	0	0	2.34	0
DDX27-204	0	1.43	0	0
DDX39A-201	10.04	5	26.97	1.46
DDX39B-214	14.05	7.15	16.41	3.4
DDX39B-215	0	0	8.21	2.43
DDX41-208	14.05	2.86	22.28	2.92
DDX43-201	0	0	3.52	0
DDX47-212	6.02	0	3.52	0
DDX49-201	4.02	0	11.72	0
DDX49-213	4.02	0	0	0
DDX5-201	339.32	60.04	219.25	38.91
DDX5-215	122.48	7.86	78.56	1.46
DDX50-201	24.09	2.86	7.03	1.46
DDX52-213	8.03	2.86	10.55	1.95
DDX56-201	42.16	11.44	42.21	6.32
DDX56-206	0	0	3.52	0
DDX58-201	4.02	0	0	0
DDX58-202	10.04	0	4.69	0
DDX59-201	0	0	0	2.43
DDX6-206	10.04	1.43	11.72	1.46
DDX60-201	0	0	2.34	0
DECR1-201	8.03	3.57	2.34	4.86
DECR1-204	0	0	2.34	0
DEF8-210	0	0	0	1.95
DEK-202	4.02	0	3.52	0
DENND2D-202	4.02	0	0	0
DENND4A-202	0	0	2.34	0
DENND4B-201	0	0	0	1.95
DENND5A-201	0	0	2.34	0.97
DENR-201	26.1	2.86	7.03	6.81
DEPDC1-201	16.06	0	10.55	0
DEPDC1-202	0	0	2.34	0
DEPDC1B-202	4.02	0	0	0
DEPTOR-201	20.08	54.32	18.76	46.21
DERA-201	0	1.43	9.38	0.97
DERA-209	0	1.43	0	0.97
DERL1-201	28.11	3.57	37.52	7.3
DERL1-205	0	0	0	1.46
DERL2-201	28.11	4.29	14.07	5.84
DERL2-203	0	0	0	1.95
DES-201	0	289.46	0	265.09
DESI1-201	4.02	0	2.34	0
DESI2-202	4.02	0	0	0
DET1-201	8.03	2.14	4.69	1.46
DET1-207	0	0	0	0.97
DFFA-202	36.14	0	35.17	0
DFNA5-202	0	0	0	0.97
DGCR14-201	10.04	0	4.69	1.46
DGCR6-201	0	1.43	0	6.81
DGCR6L-201	0	0	0	0.97
DGKI-203	0	0	2.34	0
DGUOK-203	0	0	2.34	0
DGUOK-208	4.02	0	2.34	0.97
DHCR7-201	6.02	0	3.52	0.97
DHFR-202	0	0	2.34	0
DHRS1-201	0	0	3.52	0
DHRS3-204	0	0	0	0.97
DHRS7B-202	0	0	0	1.46
DHTKD1-201	0	1.43	4.69	7.3
DHX15-201	62.24	7.15	63.31	5.35
DHX16-202	0	1.43	0	0
DHX32-201	0	1.43	0	0
DHX34-201	4.02	0	0	0
DHX35-201	4.02	1.43	5.86	0.97
DHX38-201	4.02	1.43	5.86	3.89
DHX40-201	12.05	0	4.69	0
DHX57-203	0	0	5.86	0
DHX8-201	0	2.14	2.34	4.38
DHX8-202	0	0	0	1.46
DHX9-201	70.27	2.86	50.42	5.84
DIABLO-206	14.05	2.14	11.72	1.46
DIAPH3-205	4.02	0	0	0
DIEXF-202	10.04	1.43	12.9	0
DIP2C-205	0	1.43	0	0.97
DIS3L-201	0	1.43	0	0
DKC1-201	50.2	6.43	59.8	7.3
DKK2-201	6.02	0	0	0
DLAT-201	0	3.57	2.34	35.02
DLEU1-201	0	0	2.34	0
DLEU1-212	4.02	0	2.34	0
DLG3-210	4.02	0	2.34	0
DLGAP4-202	0	0	0	0.97
DLGAP4-206	12.05	0	8.21	1.46
DLGAP5-201	32.13	0	25.79	0
DLGAP5-202	6.02	0	3.52	0
DLST-202	22.09	17.87	10.55	11.19
DLX4-201	10.04	0	0	0
DLX5-201	0	0	2.34	0
DMAP1-201	8.03	10.72	8.21	4.86
DMKN-205	0	0	2.34	0
DMTF1-201	4.02	0	2.34	0
DMTF1-227	6.02	0	0	0
DNA2-201	0	0	3.52	0
DNAAF5-202	0	0	8.21	0
DNAJA1-201	254.99	13.58	223.94	15.08
DNAJA2-201	8.03	2.86	12.9	6.32
DNAJA3-201	0	1.43	0	9.73
DNAJA3-202	0	1.43	5.86	12.65
DNAJB1-201	26.1	32.16	51.59	44.26
DNAJB14-205	4.02	1.43	11.72	0
DNAJB2-202	0	0	0	3.4
DNAJB4-201	10.04	7.15	14.07	5.35
DNAJB4-206	0	1.43	0	1.46
DNAJB5-201	0	3.57	2.34	4.38
DNAJB6-201	0	1.43	0	0
DNAJB9-201	10.04	0	8.21	5.35
DNAJC10-201	4.02	1.43	0	0
DNAJC11-201	0	0	2.34	1.46
DNAJC11-202	18.07	10.01	19.93	12.65
DNAJC13-201	4.02	0	2.34	2.92
DNAJC15-201	14.05	0	12.9	3.4
DNAJC17-201	4.02	0	5.86	0
DNAJC18-201	4.02	1.43	5.86	0
DNAJC19-201	0	4.29	7.03	1.95
DNAJC19-202	0	1.43	2.34	1.95
DNAJC21-201	0	0	0	0.97
DNAJC24-202	6.02	0	4.69	1.46
DNAJC7-203	14.05	10.72	26.97	19.46
DNAJC8-201	112.44	15.72	91.45	9.73
DNAJC8-205	4.02	0	4.69	0.97
DNAJC9-201	4.02	0	3.52	0
DNAL1-201	0	0	2.34	0
DNAL1-202	4.02	0	0	0
DNAL4-201	4.02	0	8.21	0
DNASE1-207	0	0	0	0.97
DNASE1L1-202	0	0	0	1.46
DNASE2-201	6.02	1.43	15.24	0.97
DNM1L-201	8.03	10.01	2.34	7.3
DNM1L-211	4.02	0	0	0.97
DNM1L-220	0	0	5.86	0
DNMBP-201	4.02	1.43	0	1.95
DNMT3A-205	0	0	2.34	0
DNPEP-201	8.03	2.14	3.52	3.89
DNPEP-203	6.02	0	0	0
DNTTIP2-202	40.16	3.57	46.9	6.81
DOCK1-201	0	0	4.69	0
DOCK1-206	0	0	3.52	0
DOK4-201	0	0	2.34	0
DOK5-201	0	0	2.34	0.97
DOLK-201	6.02	0	0	3.4
DOLPP1-202	8.03	0	4.69	0
DOLPP1-203	0	0	3.52	0
DPCD-202	4.02	0	0	0.97
DPF2-201	0	14.29	0	22.37
DPF2-205	86.34	0	51.59	1.95
DPF3-216	0	1.43	0	0.97
DPH1-211	0	0	0	1.95
DPH2-201	10.04	1.43	2.34	3.4
DPH2-209	0	1.43	2.34	0
DPH3-202	0	2.14	0	0.97
DPH3-204	6.02	5	8.21	10.7
DPH6-201	8.03	0	4.69	0
DPM2-201	6.02	0	12.9	0
DPM2-205	0	1.43	4.69	0
DPM3-201	0	0	0	1.46
DPM3-203	6.02	2.14	2.34	0
DPP4-201	8.03	0	4.69	0
DPT-201	0	3.57	2.34	3.89
DPY19L4-201	4.02	0	4.69	0
DPY30-202	4.02	0	7.03	0.97
DPYD-202	6.02	0	2.34	0
DPYSL2-201	44.17	9.29	38.69	4.38
DPYSL3-202	0	4.29	0	5.35
DRAP1-201	6.02	0	3.52	0
DRG1-201	42.16	10.01	25.79	13.13
DROSHA-212	0	0	0	1.46
DROSHA-220	0	1.43	0	0
DSCR3-201	6.02	7.15	11.72	4.38
DSCR3-209	0	0	0	4.38
DSG2-201	0	0	9.38	0
DSN1-203	6.02	0	10.55	0
DSN1-207	6.02	0	11.72	0
DST-204	0	1.43	0	2.92
DSTN-201	18.07	3.57	15.24	2.92
DSTYK-201	0	0	2.34	0
DSTYK-202	0	0	2.34	0.97
DTD2-203	4.02	0	4.69	0
DTL-201	22.09	0	25.79	0
DTNA-204	0	1.43	0	0
DTNA-206	0	2.86	0	0.97
DTNA-208	0	3.57	0	1.46
DTWD1-202	0	0	3.52	0.97
DTX3-201	0	0	2.34	0
DTX3-204	8.03	0	5.86	0
DUS2-207	0	0	3.52	0.97
DUS4L-201	0	0	2.34	0
DUSP1-201	0	3.57	0	3.4
DUSP10-201	0	0	0	0.97
DUSP11-201	10.04	2.86	9.38	0.97
DUSP12-201	0	0	2.34	0
DUSP13-202	0	5	0	0.97
DUSP13-204	0	29.3	0	25.29
DUSP13-209	0	4.29	0	9.73
DUSP14-206	0	1.43	4.69	0.97
DUSP16-202	0	0	2.34	0
DUSP18-202	4.02	0	0	0
DUSP22-201	0	0	0	0.97
DUSP26-201	0	70.04	0	74.42
DUSP27-202	0	6.43	0	32.1
DUSP3-201	4.02	47.17	3.52	54.48
DUSP6-201	4.02	0	0	0
DYM-201	0	1.43	0	0.97
DYNC1H1-201	16.06	37.17	28.14	27.24
DYNC1I2-203	18.07	1.43	12.9	3.89
DYNC1LI1-201	4.02	6.43	3.52	10.7
DYNC1LI2-201	22.09	7.15	31.66	8.27
DYNLL1-201	28.11	0	26.97	0.97
DYNLL1-202	0	0	2.34	0
DYNLL2-201	0	0	0	0.97
DYNLRB1-202	14.05	2.14	3.52	2.92
DYNLT1-203	10.04	1.43	9.38	2.43
DYSF-201	0	2.86	0	3.89
DZIP3-201	6.02	3.57	0	0
E2F8-201	0	0	2.34	0.97
EAF1-201	0	0	2.34	0
EAPP-201	12.05	2.86	10.55	3.89
EARS2-207	0	0	0	0.97
EBAG9-201	4.02	0	4.69	1.46
EBF2-203	20.08	0	25.79	0.97
EBP-201	0	0	2.34	0
EBP-205	0	0	10.55	0
ECD-201	24.09	5.72	18.76	7.3
ECE1-203	0	0	2.34	0
ECE2-201	0	0	2.34	0
ECH1-201	38.15	140.09	44.55	122.57
ECHDC1-203	4.02	2.14	0	0.97
ECHDC1-210	0	0	7.03	4.86
ECHS1-201	14.05	19.3	17.59	45.24
ECM1-202	0	1.43	4.69	1.46
ECM2-201	0	1.43	0	0
ECSIT-202	6.02	15.01	7.03	10.21
ECT2-201	4.02	0	2.34	0
ECT2-204	12.05	0	0	0
EDA2R-202	0	0	3.52	0
EDA2R-204	4.02	0	0	0
EDC3-201	28.11	5.72	36.35	5.35
EDC3-214	10.04	1.43	5.86	1.95
EDEM2-202	4.02	0	0	0
EDF1-201	40.16	7.86	16.41	3.4
EDIL3-201	6.02	0	5.86	0
EDN2-201	0	0	2.34	0
EDNRA-201	0	0	2.34	0
EEA1-201	0	1.43	0	1.95
EED-201	0	0	4.69	0
EEF1A1-201	2270.86	48.6	1917.01	23.83
EEF1AKMT3-201	0	0	2.34	0
EEF1AKMT3-204	0	0	2.34	0
EEF1D-201	4.02	0	0	0
EEF1D-223	12.05	0	11.72	0
EEF1E1-201	0	0	7.03	0
EEF1G-201	228.89	201.55	229.81	164.89
EEF2-201	441.72	31.45	610.86	121.11
EEF2-207	6.02	0	7.03	0
EEF2K-201	0	0	0	0.97
EFCAB7-201	6.02	0	3.52	0
EFEMP1-202	0	1.43	2.34	0
EFHC1-201	0	0	2.34	0
EFL1-201	4.02	2.86	5.86	0
EFNA1-202	22.09	5	10.55	1.46
EFNB1-201	4.02	0	0	0
EFNB2-201	16.06	0	7.03	0
EFTUD2-201	0	2.14	0	0.97
EFTUD2-202	48.19	32.88	46.9	29.18
EGFR-201	8.03	0	11.72	0
EGLN1-201	0	2.14	0	0
EGLN2-201	0	0	2.34	1.46
EGR1-201	0	3.57	0	5.35
EHHADH-201	0	0	3.52	0
EI24-201	0	0	7.03	0
EIF1AX-202	0	0	0	0.97
EIF1AY-201	0	3.57	0	0.97
EIF1B-201	4.02	5.72	3.52	5.35
EIF2A-203	12.05	7.15	19.93	8.76
EIF2AK1-201	14.05	0	19.93	0
EIF2AK2-201	8.03	0	5.86	0
EIF2B1-201	4.02	0	0	0
EIF2B2-201	10.04	2.86	5.86	3.4
EIF2B3-201	10.04	20.01	14.07	20.92
EIF2B5-201	0	0	0	0.97
EIF2D-201	24.09	11.44	7.03	14.11
EIF2S1-201	56.22	20.73	44.55	23.83
EIF2S2-201	32.13	16.44	38.69	29.18
EIF2S3-201	48.19	0	42.21	5.35
EIF3B-201	0	0	4.69	0
EIF3B-202	8.03	2.14	12.9	0.97
EIF3C-201	186.73	137.94	222.77	117.22
EIF3D-201	58.23	5.72	66.83	6.32
EIF3E-201	134.52	9.29	113.73	8.27
EIF3E-211	0	0	3.52	0
EIF3G-201	12.05	2.14	9.38	14.11
EIF3I-202	56.22	13.58	55.11	13.62
EIF3J-201	4.02	2.14	0	1.95
EIF3K-201	6.02	12.15	2.34	13.13
EIF3M-208	20.08	8.58	36.35	11.67
EIF4A2-202	14.05	4.29	14.07	0
EIF4A3-201	0	0	2.34	0
EIF4B-201	56.22	29.3	42.21	17.51
EIF4B-203	4.02	0	3.52	0.97
EIF4E-203	22.09	10.72	19.93	4.86
EIF4E2-201	14.05	0	9.38	1.95
EIF4E2-202	4.02	6.43	2.34	4.38
EIF4E2-207	0	18.58	0	9.73
EIF4E2-208	0	6.43	0	4.86
EIF4E2-210	0	2.14	0	0.97
EIF4ENIF1-201	0	0	0	1.46
EIF4G1-202	0	1.43	10.55	6.81
EIF4G2-201	303.18	111.5	269.67	105.06
EIF4G2-202	58.23	5	66.83	3.4
EIF4H-201	18.07	0	19.93	1.46
EIF4H-202	283.1	131.51	302.5	118.68
EIF5A-201	8.03	0	0	0
EIF5A-202	0	3.57	0	0
EIF5A-205	0	0	5.86	0
EIF5B-201	0	0	2.34	2.92
EIF6-203	16.06	0	24.62	0.97
ELAVL2-201	4.02	0	0	0
ELF2-201	4.02	0	0	0.97
ELF2-202	0	0	2.34	0
ELF2-207	10.04	1.43	4.69	0
ELF4-202	0	0	2.34	0
ELK3-201	18.07	0	14.07	0.97
ELL2-201	0	0	0	0.97
ELL3-201	0	1.43	0	0
ELMO1-201	18.07	1.43	12.9	0
ELMO1-209	0	0	4.69	0.97
ELMO2-201	18.07	12.86	9.38	10.7
ELMO2-203	0	1.43	2.34	0
ELMO2-204	6.02	2.14	3.52	0.97
ELMOD2-201	6.02	0	4.69	0
ELMOD3-202	0	0	0	0.97
ELMOD3-203	0	0	2.34	0
ELMSAN1-202	0	0	2.34	0
ELN-208	0	0	2.34	0
ELN-221	0	0	4.69	0
ELOC-202	0	0	2.34	0
ELOC-203	0	0	4.69	1.95
ELOC-206	14.05	4.29	11.72	4.38
ELOF1-201	14.05	2.14	15.24	0
ELOVL1-201	20.08	3.57	9.38	0
ELOVL1-212	0	0	2.34	0
ELOVL2-201	0	0	2.34	0
ELOVL5-201	28.11	0	22.28	0
ELP2-203	8.03	8.58	8.21	8.27
ELP2-205	0	5	0	0.97
ELP3-201	44.17	11.44	46.9	6.81
ELP6-201	4.02	0	3.52	0
EMC2-201	12.05	2.14	12.9	1.46
EMC3-201	8.03	10.01	3.52	8.27
EMC4-201	0	0	2.34	0.97
EMC7-201	26.1	4.29	16.41	1.95
EMCN-201	8.03	0	0	0
EME1-201	4.02	0	0	0
EMG1-202	6.02	1.43	7.03	1.95
EMP1-201	168.66	6.43	151.25	6.32
EMP2-202	0	0	4.69	0
EMP3-201	12.05	0	22.28	0
ENO1-201	819.19	0	806.67	0
ENO3-201	0	355.93	0	253.42
ENO3-206	0	3.57	0	1.46
ENOX1-201	4.02	0	0	0
ENOX2-204	4.02	0	2.34	0
ENPEP-201	4.02	1.43	0	0
ENPP2-201	10.04	0	12.9	0
ENPP2-202	4.02	0	0	0
ENPP2-208	0	0	3.52	0
ENPP4-201	0	0	0	3.4
ENPP5-201	0	0	0	3.4
ENPP5-202	0	0	0	0.97
ENSA-205	4.02	0	0	0
ENTPD1-201	0	1.43	2.34	0
ENTPD5-201	0	0	2.34	0
ENTPD7-201	0	0	2.34	0
ENY2-214	0	0	2.34	0
EP300-201	8.03	1.43	5.86	0
EPAS1-201	0	1.43	0	1.46
EPB41L2-201	8.03	0	7.03	0.97
EPB41L2-203	0	0	2.34	0
EPB41L2-224	0	0	2.34	0
[truncated: 5,239 more rows]
