# Supplementary material for: TAGET: a toolkit for analyzing full-length transcripts from long-read sequencing
Source: Nat Commun. 2023 Sep 23;14:5935. doi: 10.1038/s41467-023-41649-0 (PMC10518008; doi:10.1038/s41467-023-41649-0)
Supplement: Supplementary file 21 — Supplementary Data 18 [file 41467_2023_41649_MOESM21_ESM.txt]

Gene	# Isoforms	P-value C1 vs N1	P-value C2 vs N2	P-value C1 vs N2	P-value C2 vs N1	Adjusted P-value C1 vs N1	Adjusted P-value C2 vs N2	Adjusted P-value C1 vs N2	Adjusted P-value C2 vs N1	DE Isoforms	Isoform Expression C1	Isoform Expression N1	Isoform Expression C2	Isoform Expression N2	Major Isoform C1	Major Isoform C2	Major Isoform N1	Major Isoform N2
MARCH6	2	0.000106499	0.035087719	0.001054848	0.007023411	0.000728454	0.086956522	0.005497462	0.024020067	MARCH6-201,MARCH6-210	6,11	15,0	6,5	10,0	MARCH6-210	MARCH6-201	MARCH6-201	MARCH6-201
ACBD5	2	0.05	0.086687307	0.205882353	0.004901961	0.11875	0.180774749	0.386877828	0.017779805	ACBD5-204,ACBD5-205	0,2	12,2	0,4	9,6	ACBD5-205	ACBD5-205	ACBD5-204	ACBD5-204
ACTR2	2	1.19E-10	1.45E-12	4.66E-09	3.76E-14	2.90E-09	1.91E-11	6.13E-08	7.14E-13	ACTR2-201,ACTR2-202	53,0	9,16	99,0	19,18	ACTR2-201	ACTR2-201	ACTR2-202	ACTR2-201
ANAPC16	2	0.004761905	0.244505495	0.008241758	0.133333333	0.018506494	0.394438109	0.029361264	0.292307692	ANAPC16-201,ANAPC16-205	4,0	0,6	2,2	2,10	ANAPC16-201	ANAPC16-201	ANAPC16-205	ANAPC16-205
ANAPC5	3	0.002487396	1.38E-06	0.013463752	7.90E-07	0.012030325	9.62E-06	0.042635216	5.87E-06	ANAPC5-201,ANAPC5-205,ANAPC5-218	24,5,10	55,0,10	35,9,34	82,2,18	ANAPC5-201	ANAPC5-201	ANAPC5-201	ANAPC5-201
ANXA7	2	6.84E-12	1.07E-19	4.57E-12	3.60E-19	1.95E-10	2.03E-18	8.67E-11	1.23E-17	ANXA7-201,ANXA7-202	0,11	88,4	0,21	102,5	ANXA7-202	ANXA7-202	ANXA7-201	ANXA7-201
AP2B1	2	0.004599735	0.171428571	0.001346076	0.470588235	0.018384022	0.308571429	0.006511828	0.714365069	AP2B1-211,AP2B1-221	4,8	9,0	7,2	12,0	AP2B1-221	AP2B1-211	AP2B1-211	AP2B1-211
ARID5B	2	2.40E-05	3.17E-12	8.23E-06	1.42E-10	0.000195441	3.87E-11	7.04E-05	2.03E-09	ARID5B-201,ARID5B-202	3,0	0,61	12,5	0,88	ARID5B-201	ARID5B-201	ARID5B-202	ARID5B-202
ATP5C1	2	0.027794501	0.008483022	0.009859896	0.053386912	0.074263432	0.027369751	0.033578076	0.152152698	ATP5C1-201,ATP5C1-202	21,4	34,0	29,5	51,0	ATP5C1-201	ATP5C1-201	ATP5C1-201	ATP5C1-201
ATP5J2	2	0.005005689	0.002873418	0.340643715	1	0.019021618	0.010027641	0.544393226	1	ATP5J2-201,ATP5J2-203	10,9	0,10	0,22	7,13	ATP5J2-201	ATP5J2-203	ATP5J2-203	ATP5J2-203
BAG6	3	0.113356101	0.009248717	0.384577593	0.000425813	0.233540882	0.028755102	0.608914521	0.001967949	BAG6-234,BAG6-235,BAG6-237	4,3,2	26,7,2	15,13,16	29,7,7	BAG6-234	BAG6-237	BAG6-234	BAG6-234
BRD8	2	0.2125	0.010395913	0.054545455	0.064789774	0.421182266	0.031744663	0.13422292	0.175857958	BRD8-201,BRD8-203	6,3	7,0	10,7	13,0	BRD8-201	BRD8-201	BRD8-201	BRD8-201
BSDC1	2	0.023871437	0.144331559	1	6.88E-05	0.070379583	0.271216447	1	0.000356662	BSDC1-204,BSDC1-206	0,6	10,8	0,21	5,29	BSDC1-206	BSDC1-206	BSDC1-204	BSDC1-206
C1orf43	2	0.031447092	2.27E-05	0.001829899	0.001343513	0.081476558	0.00012142	0.008023401	0.005743519	C1orf43-201,C1orf43-206	5,20	2,51	10,25	0,58	C1orf43-206	C1orf43-206	C1orf43-206	C1orf43-206
CALU	3	0.027723034	1.03E-47	7.42E-45	0.15380784	0.074263432	5.88E-46	4.23E-43	0.320745618	CALU-201,CALU-202,CALU-203	219,0,4	34,2,0	371,5,10	4,42,0	CALU-201	CALU-201	CALU-201	CALU-202
CD46	4	3.99E-06	5.34E-08	1.75E-06	6.90E-08	3.79E-05	4.35E-07	1.66E-05	6.33E-07	CD46-203,CD46-204,CD46-207,CD46-208	4,0,0,6	2,8,9,0	6,0,0,9	0,7,6,0	CD46-208	CD46-208	CD46-207	CD46-204
CD59	2	0.009890149	6.80E-08	0.002065554	9.07E-07	0.035233656	5.29E-07	0.008830243	6.46E-06	CD59-201,CD59-202	13,9	57,8	10,18	76,9	CD59-201	CD59-202	CD59-201	CD59-201
CD99L2	2	0.012383901	0.004540916	0.083076016	0.0001999	0.041522491	0.015225425	0.191972955	0.000976439	CD99L2-203,CD99L2-206	6,0	5,10	15,0	22,14	CD99L2-203	CD99L2-203	CD99L2-206	CD99L2-203
CHMP3	2	1	0.001490357	0.099350649	0.240444904	1	0.005792067	0.217807193	0.437405091	CHMP3-201,CHMP3-203	16,2	20,2	16,6	38,0	CHMP3-201	CHMP3-201	CHMP3-201	CHMP3-201
CIRBP	2	0.003937952	0.021915877	0.010210877	0.009723383	0.01642414	0.061436311	0.033578076	0.03197497	CIRBP-201,CIRBP-210	21,7	30,0	37,9	27,0	CIRBP-201	CIRBP-201	CIRBP-201	CIRBP-201
CNDP2	2	0.002747253	0.081521739	0.054945055	1	0.012362637	0.176458448	0.13422292	1	CNDP2-201,CNDP2-209	0,3	11,0	13,0	8,3	CNDP2-209	CNDP2-201	CNDP2-201	CNDP2-201
CSDE1	4	6.77E-100	9.63E-168	2.28E-118	4.80E-139	5.79E-98	1.65E-165	3.90E-116	4.10E-137	CSDE1-202,CSDE1-203,CSDE1-204,CSDE1-218	117,17,0,0	13,0,287,17	207,23,0,0	13,0,415,29	CSDE1-202	CSDE1-202	CSDE1-204	CSDE1-204
DDX5	2	0.00312894	1.46E-06	1.16E-06	0.003611685	0.01337622	9.62E-06	1.17E-05	0.013426045	DDX5-201,DDX5-215	169,61	84,11	187,67	80,3	DDX5-201	DDX5-201	DDX5-201	DDX5-201
DPF2	2	7.41E-17	1.45E-22	3.07E-22	5.10E-17	2.54E-15	3.11E-21	7.51E-21	1.45E-15	DPF2-201,DPF2-205	0,43	20,0	0,44	46,4	DPF2-205	DPF2-205	DPF2-201	DPF2-201
EIF4E2	4	3.32E-08	9.55E-06	2.97E-05	6.14E-09	4.05E-07	5.63E-05	0.000211596	7.00E-08	EIF4E2-201,EIF4E2-202,EIF4E2-207,EIF4E2-208	7,2,0,0	0,9,26,9	8,2,0,0	4,9,20,10	EIF4E2-201	EIF4E2-201	EIF4E2-207	EIF4E2-207
EIF4G2	2	0.000335034	2.24E-09	5.60E-06	2.06E-06	0.002046102	2.12E-08	5.04E-05	1.36E-05	EIF4G2-201,EIF4G2-202	151,29	156,7	230,57	216,7	EIF4G2-201	EIF4G2-201	EIF4G2-201	EIF4G2-201
EIF4H	2	0.000648722	0.002777036	0.012095656	0.00017831	0.003697714	0.010027641	0.039025606	0.000896797	EIF4H-201,EIF4H-202	9,141	0,184	17,258	3,244	EIF4H-202	EIF4H-202	EIF4H-202	EIF4H-202
EXOC7	3	9.55E-06	2.11E-10	1.34E-07	1.23E-07	8.59E-05	2.12E-09	1.44E-06	1.05E-06	EXOC7-201,EXOC7-216,EXOC7-221	14,0,0	8,15,7	34,4,0	8,21,12	EXOC7-201	EXOC7-201	EXOC7-216	EXOC7-216
G3BP1	2	0.000181326	2.71E-05	0.000747546	8.25E-06	0.001148401	0.000140274	0.004123562	5.23E-05	G3BP1-201,G3BP1-202	59,14	52,46	98,22	79,59	G3BP1-201	G3BP1-201	G3BP1-201	G3BP1-201
G3BP2	2	0.02651751	0.002847821	0.02210461	0.010356625	0.074263432	0.010027641	0.067498005	0.033414772	G3BP2-201,G3BP2-202	10,0	11,8	14,0	28,19	G3BP2-201	G3BP2-201	G3BP2-201	G3BP2-201
GLUL	4	0.002582656	9.06E-08	0.003990793	5.28E-08	0.012030325	6.73E-07	0.014835339	5.31E-07	GLUL-201,GLUL-202,GLUL-204,GLUL-207	2,483,7,0	72,3263,17,4	0,717,10,4	124,5183,39,9	GLUL-202	GLUL-202	GLUL-202	GLUL-202
GSN	3	0.002525253	5.98E-06	0.001805986	8.60E-06	0.012030325	3.79E-05	0.008023401	5.25E-05	GSN-201,GSN-203,GSN-206	0,5,0	2,0,5	0,14,0	2,2,10	GSN-203	GSN-203	GSN-206	GSN-206
HDLBP	3	1.31E-08	1.90E-40	2.37E-26	1.29E-09	1.86E-07	8.13E-39	1.01E-24	1.62E-08	HDLBP-201,HDLBP-203,HDLBP-204	0,36,2	22,19,0	3,71,0	34,2,51	HDLBP-203	HDLBP-203	HDLBP-201	HDLBP-204
HMGCL	2	0.051282953	0.029328728	0.327537304	0.006321839	0.120128562	0.074355383	0.528988956	0.022061928	HMGCL-203,HMGCL-204	7,0	8,7	15,0	35,12	HMGCL-203	HMGCL-203	HMGCL-203	HMGCL-203
HMGN3	3	0.001262626	0.001398601	0.0004995	0.003030303	0.006747159	0.00556188	0.002945331	0.011515152	HMGN3-201,HMGN3-202,HMGN3-203	2,3,0	0,0,7	2,2,0	0,0,9	HMGN3-202	HMGN3-201	HMGN3-203	HMGN3-203
HNRNPA1	3	6.59E-08	1.82E-08	3.58E-08	2.30E-08	7.51E-07	1.64E-07	4.08E-07	2.46E-07	HNRNPA1-202,HNRNPA1-203,HNRNPA1-205	19,149,7	33,42,5	39,271,15	27,31,0	HNRNPA1-203	HNRNPA1-203	HNRNPA1-203	HNRNPA1-203
HSF2	2	0.010869565	0.024286988	6.47E-05	0.630039526	0.037932564	0.064969546	0.00044247	0.799795418	HSF2-201,HSF2-202	0,5	13,6	3,3	28,2	HSF2-202	HSF2-201	HSF2-201	HSF2-201
ILK	2	0.035996589	0.029568222	1	4.04E-05	0.089208938	0.074355383	1	0.000238024	ILK-201,ILK-203	5,16	2,40	15,18	11,40	ILK-203	ILK-203	ILK-203	ILK-203
KIAA1191	3	0.516670636	0.006757508	0.040763674	0.090414369	0.802459065	0.022221806	0.112428843	0.224070392	KIAA1191-201,KIAA1191-202,KIAA1191-210	5,2,0	7,2,3	16,5,0	8,0,4	KIAA1191-201	KIAA1191-201	KIAA1191-201	KIAA1191-201
LAMP2	2	0.002603053	0.084367546	0.080988839	0.002558697	0.012030325	0.178109264	0.189713581	0.010175285	LAMP2-201,LAMP2-202	7,20	0,32	12,39	3,34	LAMP2-202	LAMP2-202	LAMP2-202	LAMP2-202
LANCL1	2	0.547474747	0.002006689	0.035087719	0.352067953	0.805401193	0.007459648	0.1	0.584501164	LANCL1-203,LANCL1-207	2,2	2,6	6,5	0,15	LANCL1-203	LANCL1-203	LANCL1-207	LANCL1-207
MAPRE2	2	0.000166675	3.24E-11	1.51E-05	2.03E-07	0.00109621	3.70E-10	0.000117665	1.65E-06	MAPRE2-201,MAPRE2-202	8,0	7,22	28,3	13,52	MAPRE2-201	MAPRE2-201	MAPRE2-202	MAPRE2-202
MAX	2	1	0.00339384	1	0.100693604	1	0.011606934	1	0.24598009	MAX-204,MAX-205	2,4	6,8	22,9	8,19	MAX-205	MAX-204	MAX-205	MAX-205
MCFD2	2	2.84E-09	5.27E-11	4.50E-09	6.24E-11	4.85E-08	5.63E-10	6.13E-08	9.70E-10	MCFD2-201,MCFD2-207	33,0	25,33	62,3	38,43	MCFD2-201	MCFD2-201	MCFD2-207	MCFD2-207
MEF2C	3	8.23E-09	3.12E-05	1.87E-10	6.47E-05	1.28E-07	0.000157078	2.91E-09	0.00034568	MEF2C-217,MEF2C-229,MEF2C-232	12,0,0	2,19,9	5,0,0	5,51,9	MEF2C-217	MEF2C-217	MEF2C-229	MEF2C-229
MRPL33	2	0.035714286	0.045555064	0.470588235	0.002164502	0.089208938	0.106711178	0.705882353	0.008812616	MRPL33-201,MRPL33-202	2,0	0,6	6,0	7,8	MRPL33-201	MRPL33-201	MRPL33-202	MRPL33-202
MTUS1	3	0.020979021	0.000757756	0.0004995	0.023793544	0.062937063	0.003160398	0.002945331	0.075346222	MTUS1-201,MTUS1-202,MTUS1-229	0,0,5	5,2,2	0,3,7	6,3,0	MTUS1-229	MTUS1-229	MTUS1-201	MTUS1-201
NAP1L4	2	0.239609497	0.00087884	0.707612615	0.370316618	0.46162988	0.003578135	0.864298265	0.594078093	NAP1L4-201,NAP1L4-222	3,22	14,38	14,25	7,68	NAP1L4-222	NAP1L4-222	NAP1L4-222	NAP1L4-222
NDRG2	5	6.05E-05	7.73E-14	0.000148087	2.54E-16	0.000430796	1.20E-12	0.000937883	6.20E-15	NDRG2-202,NDRG2-208,NDRG2-209,NDRG2-211,NDRG2-227	0,0,0,0,2	160,149,115,18,2	0,0,2,0,9	33,116,203,11,3	NDRG2-227	NDRG2-227	NDRG2-202	NDRG2-209
NET1	2	1	0.015942029	0.514705882	0.222222222	1	0.046204864	0.745887338	0.417582418	NET1-201,NET1-202	0,3	3,11	0,13	6,8	NET1-202	NET1-202	NET1-202	NET1-202
NONO	3	0.008191566	0.001870588	0.001699511	0.008644507	0.030451258	0.007108236	0.007854496	0.028984525	NONO-201,NONO-202,NONO-203	169,27,5	44,0,2	242,37,8	54,0,3	NONO-201	NONO-201	NONO-201	NONO-201
OSBPL9	4	0.013519814	1.25E-05	2.58E-05	0.034409553	0.044459387	6.89E-05	0.000191816	0.105072029	OSBPL9-202,OSBPL9-203,OSBPL9-205,OSBPL9-207	0,4,0,3	4,2,2,0	2,8,0,3	7,0,6,0	OSBPL9-203	OSBPL9-203	OSBPL9-202	OSBPL9-202
PABPC4	3	0.02637143	3.40E-05	0.002497771	0.001981262	0.074263432	0.000166353	0.010169497	0.008263313	PABPC4-201,PABPC4-202,PABPC4-203	0,2,5	7,0,15	0,4,10	19,0,23	PABPC4-203	PABPC4-203	PABPC4-203	PABPC4-203
PARK7	2	2.48E-06	0.000545691	0.161750757	0.133092107	2.50E-05	0.002392645	0.317923901	0.292307692	PARK7-201,PARK7-209	2,33	10,3	28,25	7,33	PARK7-209	PARK7-201	PARK7-201	PARK7-209
PCMT1	2	1.07E-05	0.011419333	0.000739111	0.000205566	9.14E-05	0.034258	0.004123562	0.000976439	PCMT1-203,PCMT1-205	7,2	0,23	7,6	6,32	PCMT1-203	PCMT1-203	PCMT1-205	PCMT1-205
PCNP	3	0.011388731	0.738140446	0.563943798	0.044135049	0.038949461	0.869962667	0.788990741	0.128586423	PCNP-201,PCNP-202,PCNP-204	29,23,4	32,6,2	51,30,5	28,14,4	PCNP-201	PCNP-201	PCNP-201	PCNP-201
PDLIM5	3	5.30E-27	1.19E-33	8.31E-24	1.17E-37	3.02E-25	4.07E-32	2.84E-22	6.65E-36	PDLIM5-201,PDLIM5-202,PDLIM5-205	27,0,0	0,33,56	47,0,0	2,31,51	PDLIM5-201	PDLIM5-201	PDLIM5-205	PDLIM5-205
PUF60	4	0.015187045	1.43E-06	0.001060914	0.001221407	0.048092309	9.62E-06	0.005497462	0.0053554	PUF60-202,PUF60-204,PUF60-208,PUF60-209	21,4,39,8	15,0,35,0	58,6,58,15	22,2,68,0	PUF60-208	PUF60-202	PUF60-208	PUF60-208
RBM39	5	0.035624539	0.009083733	0.001370911	0.063601514	0.089208938	0.028755102	0.006511828	0.17541708	RBM39-201,RBM39-203,RBM39-206,RBM39-216,RBM39-223	5,15,7,7,3	10,7,0,4,2	26,14,17,10,5	15,8,0,6,0	RBM39-203	RBM39-201	RBM39-201	RBM39-201
RBM6	2	0.001262626	0.653162055	0.003611971	0.227941176	0.006747159	0.821255231	0.013929619	0.419117647	RBM6-201,RBM6-210	0,5	7,0	7,3	12,3	RBM6-210	RBM6-201	RBM6-201	RBM6-201
RNF14	3	0.002197802	0.015631691	0.007303665	0.004990822	0.011388611	0.046086537	0.026572909	0.017779805	RNF14-201,RNF14-203,RNF14-205	0,3,6	10,0,9	0,2,6	7,0,11	RNF14-205	RNF14-205	RNF14-201	RNF14-205
SEC31A	3	0.017049978	0.0001999	0.000146845	0.076293916	0.053009931	0.000923862	0.000937883	0.194720292	SEC31A-203,SEC31A-227,SEC31A-237	4,2,3	3,10,0	8,5,2	0,14,0	SEC31A-203	SEC31A-203	SEC31A-227	SEC31A-227
SRRM1	4	0.004622883	0.020030759	0.01015094	0.126720134	0.018384022	0.057087662	0.033578076	0.287925697	SRRM1-201,SRRM1-202,SRRM1-205,SRRM1-212	10,9,4,3	2,0,0,6	18,4,14,17	3,3,0,9	SRRM1-201	SRRM1-201	SRRM1-212	SRRM1-212
SRSF5	3	0.00855615	0.000715506	0.00855615	5.19E-05	0.031129821	0.003058789	0.029859216	0.00028634	SRSF5-201,SRSF5-207,SRSF5-212	0,4,5	5,0,4	0,14,10	4,5,0	SRSF5-212	SRSF5-207	SRSF5-201	SRSF5-207
SVIL	2	5.24E-07	5.08E-08	9.91E-06	1.33E-09	5.60E-06	4.34E-07	8.07E-05	1.62E-08	SVIL-201,SVIL-203	0,5	44,0	0,8	43,2	SVIL-203	SVIL-203	SVIL-201	SVIL-201
TAF6	2	0.000502181	0.180848211	0.509859155	0.057722755	0.002961133	0.31547167	0.745178765	0.161812969	TAF6-201,TAF6-211	0,29	8,14	8,48	2,40	TAF6-211	TAF6-211	TAF6-211	TAF6-211
TAX1BP1	2	1	8.32E-06	0.002338863	0.472065806	1	5.08E-05	0.009754771	0.714365069	TAX1BP1-201,TAX1BP1-202	23,3	34,5	39,3	50,40	TAX1BP1-201	TAX1BP1-201	TAX1BP1-201	TAX1BP1-201
TMBIM6	2	0.110931424	0.000329345	0.08557711	0.000884126	0.231332604	0.001482054	0.192548498	0.003978567	TMBIM6-201,TMBIM6-217	232,3	253,0	405,15	297,0	TMBIM6-201	TMBIM6-201	TMBIM6-201	TMBIM6-201
TPM1	2	0.002849003	3.65E-05	0.002645503	4.21E-05	0.012491782	0.000173326	0.010520487	0.00023999	TPM1-206,TPM1-207	2,0	0,25	4,0	0,26	TPM1-206	TPM1-206	TPM1-207	TPM1-207
TPM2	2	6.15E-23	2.35E-33	7.22E-23	1.82E-33	2.63E-21	6.70E-32	2.06E-21	7.78E-32	TPM2-202,TPM2-203	0,10	748,0	0,16	736,0	TPM2-203	TPM2-203	TPM2-202	TPM2-202
TPM3	2	5.75E-120	1.39E-134	1.05E-108	1.66E-147	9.83E-118	1.18E-132	8.96E-107	2.84E-145	TPM3-210,TPM3-212	0,126	446,7	0,173	422,16	TPM3-212	TPM3-212	TPM3-210	TPM3-210
USO1	2	8.92E-10	1.72E-13	6.32E-11	5.99E-12	1.91E-08	2.45E-12	1.08E-09	1.02E-10	USO1-201,USO1-204	0,10	31,0	0,14	42,0	USO1-204	USO1-204	USO1-201	USO1-201
USP5	2	1.53E-09	1.55E-23	1.18E-14	1.95E-15	2.90E-08	3.80E-22	2.53E-13	4.18E-14	USP5-201,USP5-202	3,29	35,10	3,57	63,9	USP5-202	USP5-202	USP5-201	USP5-201
VPS39	2	5.40E-05	2.42E-14	7.99E-09	7.04E-08	0.000401358	4.14E-13	9.76E-08	6.33E-07	VPS39-201,VPS39-202	9,0	7,23	18,0	3,52	VPS39-201	VPS39-201	VPS39-202	VPS39-202
WARS	3	2.48E-08	0.041121075	0.001231952	3.96E-07	3.26E-07	0.099038082	0.006195996	3.08E-06	WARS-202,WARS-203,WARS-204	8,2,0	0,5,25	17,2,10	16,8,30	WARS-202	WARS-202	WARS-204	WARS-204
WBP1L	2	2.88E-05	0.468192773	0.030355079	0.002776933	0.000223887	0.656237411	0.091065236	0.010792172	WBP1L-201,WBP1L-202	0,8	16,2	3,7	12,14	WBP1L-202	WBP1L-202	WBP1L-201	WBP1L-202
YPEL5	2	0.043956044	0.057505285	0.003665689	0.529230769	0.105865965	0.129386892	0.013929619	0.741790668	YPEL5-201,YPEL5-202	3,3	9,0	15,3	27,0	YPEL5-201	YPEL5-201	YPEL5-201	YPEL5-201
ZNF106	2	0.014300536	1.23E-05	0.052515164	1.98E-06	0.046139465	6.89E-05	0.132060193	1.35E-05	ZNF106-201,ZNF106-202	10,5	90,8	0,6	114,17	ZNF106-201	ZNF106-202	ZNF106-201	ZNF106-201
