# Supplementary material for: TAGET: a toolkit for analyzing full-length transcripts from long-read sequencing
Source: Nat Commun. 2023 Sep 23;14:5935. doi: 10.1038/s41467-023-41649-0 (PMC10518008; doi:10.1038/s41467-023-41649-0)
Supplement: Supplementary file 22 — Supplementary Data 19 [file 41467_2023_41649_MOESM22_ESM.txt]

Gene	# Isoforms	P-value	Adjusted P-value	DE Isoforms	Isoform Expression in Cancer	Isoform Expression in Normal	Major Isoform Cancer	Major Isoform Normal
ANXA2	2	1.14E-08	7.00E-07	ANXA2-203,ANXA2-204	61,218	27,375	ANXA2-204	ANXA2-204
ATP5J2	2	1.32E-05	0.000405189	ATP5J2-201,ATP5J2-203	11,0	0,8	ATP5J2-201	ATP5J2-203
CAPN1	2	2.21E-05	0.000601498	CAPN1-201,CAPN1-202	65,19	58,0	CAPN1-201	CAPN1-201
CHD9	2	9.25E-07	3.78E-05	CHD9-213,CHD9-217	0,8	17,0	CHD9-217	CHD9-213
DDX5	2	0.00410454	0.048116435	DDX5-201,DDX5-215	203,63	70,44	DDX5-201	DDX5-201
ECM1	2	2.68E-07	1.31E-05	ECM1-201,ECM1-202	2,49	57,87	ECM1-202	ECM1-202
G3BP1	2	0.004124266	0.048116435	G3BP1-201,G3BP1-202	51,6	18,11	G3BP1-201	G3BP1-201
LGALS9	2	0.001381281	0.022560927	LGALS9-201,LGALS9-203	8,3	0,9	LGALS9-201	LGALS9-203
MAGED2	2	1.13E-09	9.21E-08	MAGED2-204,MAGED2-206	7,25	23,0	MAGED2-206	MAGED2-204
MGAT1	2	0.000184085	0.004079254	MGAT1-201,MGAT1-204	7,7	26,0	MGAT1-201	MGAT1-201
MORF4L2	4	0.002097622	0.030230429	MORF4L2-201,MORF4L2-206,MORF4L2-209,MORF4L2-215	2,0,6,25	4,6,2,10	MORF4L2-215	MORF4L2-215
NCOA4	2	0.00038117	0.007183592	NCOA4-204,NCOA4-207	11,6	39,0	NCOA4-204	NCOA4-204
NFE2L2	2	0.002503072	0.034069591	NFE2L2-201,NFE2L2-202	101,6	77,19	NFE2L2-201	NFE2L2-201
NONO	2	0.001625394	0.02488885	NONO-201,NONO-202	28,11	29,0	NONO-201	NONO-201
PLS3	2	3.28E-05	0.000802547	PLS3-202,PLS3-209	37,13	14,32	PLS3-202	PLS3-209
PTPA	2	0.0001998	0.004079254	PTPA-201,PTPA-214	0,6	9,0	PTPA-214	PTPA-201
RAB6A	2	1.32E-15	3.23E-13	RAB6A-201,RAB6A-202	28,3	0,35	RAB6A-201	RAB6A-202
TPM4	2	0.000689923	0.012073661	TPM4-201,TPM4-202	84,18	27,22	TPM4-201	TPM4-201
WARS	3	1.85E-13	2.27E-11	WARS-202,WARS-204,WARS-238	5,134,16	11,0,0	WARS-204	WARS-202
YBX3	2	0.003808749	0.048116435	YBX3-201,YBX3-202	76,74	66,122	YBX3-201	YBX3-202
YWHAZ	4	5.44E-06	0.000190308	YWHAZ-201,YWHAZ-203,YWHAZ-205,YWHAZ-211	11,2,2,5	14,56,5,6	YWHAZ-201	YWHAZ-203
