# Supplementary material for: TAGET: a toolkit for analyzing full-length transcripts from long-read sequencing
Source: Nat Commun. 2023 Sep 23;14:5935. doi: 10.1038/s41467-023-41649-0 (PMC10518008; doi:10.1038/s41467-023-41649-0)
Supplement: Supplementary file 23 — Supplementary Data 20 [file 41467_2023_41649_MOESM23_ESM.txt]

Gene	# Isoforms	P-value	Adjusted P-value	DE Isoforms	Isoform Expression in Cancer	Isoform Expression in Normal	Major Isoform Cancer	Major Isoform Normal
ACP1	2	7.99E-10	6.77E-08	ACP1-201,ACP1-202	24,0	0,12	ACP1-201	ACP1-202
ANAPC5	3	9.81E-05	0.001541042	ANAPC5-201,ANAPC5-205,ANAPC5-218	35,6,2	26,2,18	ANAPC5-201	ANAPC5-201
ARL6IP4	3	2.94E-05	0.000623218	ARL6IP4-201,ARL6IP4-210,ARL6IP4-220	8,7,0	0,5,9	ARL6IP4-201	ARL6IP4-220
ATP5G1	2	0.000161603	0.002362749	ATP5G1-201,ATP5G1-202	5,0	0,12	ATP5G1-201	ATP5G1-202
ATP5J2	2	8.08E-05	0.001317687	ATP5J2-201,ATP5J2-203	6,0	0,11	ATP5J2-201	ATP5J2-203
CCDC130	2	0.000714456	0.008187278	CCDC130-201,CCDC130-212	10,0	2,8	CCDC130-201	CCDC130-212
CCND3	2	0.002039885	0.021095396	CCND3-202,CCND3-203	9,14	0,19	CCND3-203	CCND3-203
CD59	2	2.07E-10	2.57E-08	CD59-201,CD59-202	5,88	69,106	CD59-202	CD59-202
CNDP2	2	0.002712575	0.026139359	CNDP2-201,CNDP2-209	34,6	19,18	CNDP2-201	CNDP2-201
DDX5	2	5.29E-05	0.000975177	DDX5-201,DDX5-215	196,137	133,40	DDX5-201	DDX5-201
DUSP14	2	0.000427267	0.005661291	DUSP14-204,DUSP14-206	0,14	16,13	DUSP14-206	DUSP14-204
ECM1	2	3.13E-12	1.33E-09	ECM1-201,ECM1-202	4,40	276,168	ECM1-202	ECM1-201
EIF4G2	2	4.49E-05	0.000865096	EIF4G2-201,EIF4G2-202	214,48	110,62	EIF4G2-201	EIF4G2-201
ELOVL1	2	0.000625695	0.007579851	ELOVL1-201,ELOVL1-212	23,0	4,5	ELOVL1-201	ELOVL1-212
ESRP1	3	4.34E-06	0.000115102	ESRP1-201,ESRP1-202,ESRP1-203	0,0,6	12,8,0	ESRP1-203	ESRP1-201
FAM213A	3	2.33E-06	7.05E-05	FAM213A-202,FAM213A-203,FAM213A-205	10,2,27	0,15,14	FAM213A-205	FAM213A-203
FBLN2	2	0.000530893	0.006620547	FBLN2-201,FBLN2-203	24,0	4,5	FBLN2-201	FBLN2-203
FBXL5	2	0.002407583	0.023739887	FBXL5-201,FBXL5-202	34,0	21,7	FBXL5-201	FBXL5-201
GJB6	3	0.000272051	0.003844982	GJB6-202,GJB6-203,GJB6-204	83,19,59	46,4,71	GJB6-202	GJB6-204
GOLGA4	2	0.000333	0.004554585	GOLGA4-201,GOLGA4-202	8,0	0,6	GOLGA4-201	GOLGA4-202
HNRNPA2B1	2	1.12E-06	3.64E-05	HNRNPA2B1-201,HNRNPA2B1-202	4,142	20,65	HNRNPA2B1-202	HNRNPA2B1-202
IFI27	3	3.50E-09	2.48E-07	IFI27-211,IFI27-212,IFI27-215	46,8,2	0,0,9	IFI27-211	IFI27-215
ISLR	2	2.03E-08	8.59E-07	ISLR-201,ISLR-202	20,38	23,0	ISLR-202	ISLR-201
LGALS9	2	0.00069965	0.008187278	LGALS9-201,LGALS9-203	9,6	0,15	LGALS9-201	LGALS9-203
LSP1	2	6.06E-09	2.85E-07	LSP1-201,LSP1-204	49,2	5,14	LSP1-201	LSP1-204
MANBAL	2	0.001031992	0.011219603	MANBAL-202,MANBAL-205	11,0	2,6	MANBAL-202	MANBAL-205
MAP7	2	0.004721362	0.042592715	MAP7-201,MAP7-209	9,0	4,7	MAP7-201	MAP7-209
MAP7D1	3	5.81E-05	0.001004699	MAP7D1-201,MAP7D1-203,MAP7D1-204	33,2,16	6,10,6	MAP7D1-201	MAP7D1-203
MAPRE2	2	0.000103612	0.001568975	MAPRE2-201,MAPRE2-203	10,0	2,10	MAPRE2-201	MAPRE2-203
MORF4L2	2	0.000517861	0.006620547	MORF4L2-201,MORF4L2-215	9,24	0,38	MORF4L2-215	MORF4L2-215
MVP	2	3.14E-07	1.11E-05	MVP-201,MVP-202	31,0	4,10	MVP-201	MVP-202
PLS3	2	4.65E-09	2.71E-07	PLS3-202,PLS3-209	36,19	11,62	PLS3-202	PLS3-209
PSEN1	2	2.42E-10	2.57E-08	PSEN1-201,PSEN1-202	25,6	0,24	PSEN1-201	PSEN1-202
PTPA	3	1.05E-05	0.000261158	PTPA-201,PTPA-214,PTPA-216	0,7,8	11,11,0	PTPA-216	PTPA-201
RBPJ	2	0.003095975	0.029170967	RBPJ-204,RBPJ-205	10,3	0,6	RBPJ-204	RBPJ-205
RPL35A	2	0.000803362	0.008963826	RPL35A-205,RPL35A-206	8,9	0,19	RPL35A-206	RPL35A-206
RXRB	2	2.84E-06	8.01E-05	RXRB-201,RXRB-202	10,0	0,11	RXRB-201	RXRB-202
SPINT1	2	5.92E-05	0.001004699	SPINT1-201,SPINT1-202	18,28	35,236	SPINT1-202	SPINT1-202
TFG	3	2.20E-05	0.000491364	TFG-201,TFG-204,TFG-208	41,20,7	50,3,0	TFG-201	TFG-201
TPM1	3	5.62E-08	2.17E-06	TPM1-206,TPM1-208,TPM1-220	19,6,0	0,14,6	TPM1-206	TPM1-208
TPM4	2	4.09E-05	0.000825218	TPM4-201,TPM4-202	148,28	51,34	TPM4-201	TPM4-201
TPST2	2	0.00113443	0.012024957	TPST2-201,TPST2-202	28,0	10,6	TPST2-201	TPST2-201
TRABD	3	5.11E-09	2.71E-07	TRABD-201,TRABD-202,TRABD-205	13,0,2	0,14,9	TRABD-201	TRABD-202
TRIM47	2	0.003313867	0.030545211	TRIM47-201,TRIM47-204	18,0	8,6	TRIM47-201	TRIM47-201
WARS	2	1.02E-10	2.16E-08	WARS-202,WARS-204	16,77	20,2	WARS-204	WARS-202
YIPF2	2	2.07E-05	0.000487329	YIPF2-201,YIPF2-204	15,13	0,22	YIPF2-201	YIPF2-204
ZFAND6	3	0.002357673	0.023739887	ZFAND6-201,ZFAND6-212,ZFAND6-213	3,0,4	3,12,2	ZFAND6-213	ZFAND6-212
