# Supplementary material for: TAGET: a toolkit for analyzing full-length transcripts from long-read sequencing
Source: Nat Commun. 2023 Sep 23;14:5935. doi: 10.1038/s41467-023-41649-0 (PMC10518008; doi:10.1038/s41467-023-41649-0)
Supplement: Supplementary file 24 — Supplementary Data 21 [file 41467_2023_41649_MOESM24_ESM.txt]

Gene	# Isoforms	P-value	Adjusted P-value	DE Isoforms	Isoform Expression in Cancer	Isoform Expression in Normal	Major Isoform Cancer	Major Isoform Normal
ATP5J2	2	1.55E-08	1.14E-06	ATP5J2-201,ATP5J2-203	22,0	0,10	ATP5J2-201	ATP5J2-203
CASTOR1	2	0.001061374	0.020613002	CASTOR1-201,CASTOR1-202	13,7	0,10	CASTOR1-201	CASTOR1-202
DDX5	2	0.002446054	0.037608076	DDX5-201,DDX5-215	212,250	120,84	DDX5-215	DDX5-201
ECM1	2	6.63E-19	2.45E-16	ECM1-201,ECM1-202	2,64	118,75	ECM1-202	ECM1-201
FOXP1	3	4.66E-06	0.000190932	FOXP1-212,FOXP1-214,FOXP1-220	7,0,6	0,15,9	FOXP1-212	FOXP1-214
H2AFY	2	5.86E-05	0.001966537	H2AFY-202,H2AFY-217	0,56	23,86	H2AFY-217	H2AFY-217
IFI27	3	1.29E-06	5.96E-05	IFI27-211,IFI27-212,IFI27-215	81,23,54	0,3,17	IFI27-211	IFI27-215
ISLR	2	5.65E-05	0.001966537	ISLR-201,ISLR-202	24,68	8,0	ISLR-202	ISLR-201
LIMS1	2	0.001262626	0.023295455	LIMS1-204,LIMS1-215	0,7	5,0	LIMS1-215	LIMS1-204
LRRFIP2	3	0.001738579	0.029524349	LRRFIP2-202,LRRFIP2-205,LRRFIP2-209	2,11,2	10,2,3	LRRFIP2-205	LRRFIP2-202
NCK1	2	0.000244417	0.00693767	NCK1-201,NCK1-204	13,2	3,14	NCK1-201	NCK1-204
NIT2	2	0.000828157	0.01723807	NIT2-201,NIT2-203	13,6	0,9	NIT2-201	NIT2-203
PCMT1	2	0.002892102	0.04268743	PCMT1-203,PCMT1-205	0,18	7,10	PCMT1-205	PCMT1-205
PSEN1	2	0.002371542	0.037608076	PSEN1-201,PSEN1-202		0,16	PSEN1-201	PSEN1-202
RNH1	4	0.000405518	0.00997575	RNH1-201,RNH1-202,RNH1-203,RNH1-222	13,27,58,11	8,36,49,40	RNH1-203	RNH1-203
RSRP1	2	0.000840881	0.01723807	RSRP1-201,RSRP1-207	23,34	9,59	RSRP1-207	RSRP1-207
SHISA5	2	0.000823591	0.01723807	SHISA5-201,SHISA5-206	31,30	43,10	SHISA5-201	SHISA5-201
SMARCB1	2	9.47E-05	0.002911286	SMARCB1-201,SMARCB1-204	7,93	13,23	SMARCB1-204	SMARCB1-204
SPINT1	2	0.000306709	0.008083964	SPINT1-201,SPINT1-202	27,10	44,70	SPINT1-201	SPINT1-202
TFG	2	7.98E-07	4.21E-05	TFG-201,TFG-204	36,27	49,2	TFG-201	TFG-201
TPM4	2	9.15E-12	1.69E-09	TPM4-201,TPM4-202	188,37	23,38	TPM4-201	TPM4-202
UBA52	2	4.04E-07	2.49E-05	UBA52-201,UBA52-202	22,8	0,17	UBA52-201	UBA52-202
WARS	2	1.61E-09	1.98E-07	WARS-202,WARS-204	0,84	6,0	WARS-204	WARS-202
YBX3	2	0.001760259	0.029524349	YBX3-201,YBX3-202	36,53	69,229	YBX3-202	YBX3-202
YWHAZ	4	2.63E-09	2.43E-07	YWHAZ-201,YWHAZ-203,YWHAZ-206,YWHAZ-211	17,20,9,16	8,76,3,5	YWHAZ-203	YWHAZ-203
