# Supplementary material for: TAGET: a toolkit for analyzing full-length transcripts from long-read sequencing
Source: Nat Commun. 2023 Sep 23;14:5935. doi: 10.1038/s41467-023-41649-0 (PMC10518008; doi:10.1038/s41467-023-41649-0)
Supplement: Supplementary file 25 — Supplementary Data 22 [file 41467_2023_41649_MOESM25_ESM.txt]

Isoform	Sample	CT value			Mean(2^(-CT))	/GAPDH	Error bar	Normalization
ECM1-201	LGC-415N	20.571	20.686	20.652	6.13887E-07	0.047156032	1.438925547	34.88257488
ECM1-201	LGC-415C	24.162	24.278	24.152	5.20253E-08	0.001351851	0.047863734	1
ECM1-201	LGC-265N	18.607	18.638	18.704	2.43255E-06	0.111001555	2.80302684	82.11081168
ECM1-201	LGC-265C	24.508	25.089	24.847	3.43566E-08	0.002133196	0.322750812	1.577981679
ECM1-201	LGC-133N	19.818	19.733	19.874	1.09006E-06	0.059792436	2.18660824	44.23006005
ECM1-201	LGC-133C	23.226	23.271	23.31	9.89592E-08	0.002275514	0.049090608	1.683258539
ECM1-202	LGC-415N	21.967	21.953	22.094	2.37876E-07	0.018272558	0.266665296	5.030155491
ECM1-202	LGC-415C	22.787	22.676	22.853	1.39799E-07	0.003632603	0.062438358	1
ECM1-202	LGC-265N	21.667	21.752	21.698	2.92463E-07	0.01334565	0.109104343	3.6738531
ECM1-202	LGC-265C	23.69	23.454	22.556	1.07695E-07	0.006686787	0.814114855	1.840770022
ECM1-202	LGC-133N	19.47	19.866	19.527	1.24908E-06	0.068515056	2.679575706	18.86114641
ECM1-202	LGC-133C	19.115	18.999	18.769	1.96948E-06	0.045287158	1.547140265	12.46686167
GAPDH	LGC-415N	16.265	16.216	16.207	1.30182E-05
GAPDH	LGC-415C	14.478	14.666	14.88	3.84845E-05
GAPDH	LGC-265N	15.256	15.742	15.476	2.19145E-05
GAPDH	LGC-265C	15.839	15.912	16.021	1.61057E-05
GAPDH	LGC-133N	15.714	15.709	15.809	1.82307E-05
GAPDH	LGC-133C	14.49	14.488	14.489	4.34887E-05
