# Supplementary material for: TAGET: a toolkit for analyzing full-length transcripts from long-read sequencing
Source: Nat Commun. 2023 Sep 23;14:5935. doi: 10.1038/s41467-023-41649-0 (PMC10518008; doi:10.1038/s41467-023-41649-0)
Supplement: Supplementary file 26 — Supplementary Data 23 [file 41467_2023_41649_MOESM26_ESM.txt]

Isoform	Day	CCK8 OD450 value			Mean	Normalized	Variance
pwslv-02	0day	0.214	0.208	0.209	0.210333333	1	0.00321455
ECM1-201	0day	0.202	0.207	0.211	0.206666667	0.982567353	0.00450925
ECM1-202	0day	0.203	0.198	0.199	0.2	0.950871632	0.002645751
pwslv-02	1day	0.275	0.295	0.293	0.287666667	1.367670365	0.011015141
ECM1-201	1day	0.261	0.242	0.245	0.249333333	1.185419968	0.010214369
ECM1-202	1day	0.271	0.264	0.278	0.271	1.288431062	0.007
pwslv-02	2day	0.458	0.452	0.485	0.465	2.210776545	0.017578396
ECM1-201	2day	0.384	0.381	0.385	0.383333333	1.822503962	0.002081666
ECM1-202	2day	0.469	0.477	0.457	0.467666667	2.223454834	0.010066446
pwslv-02	3day	0.726	0.771	0.717	0.738	3.508716323	0.028930952
ECM1-201	3day	0.56	0.588	0.53	0.559333333	2.659270998	0.029005747
ECM1-202	3day	0.795	0.78	0.73	0.768333333	3.652931854	0.034034296
